# Supplementary material for: 4-Chloro-N-(3-methyl­phen­yl)benzamide
Source: Acta Crystallogr Sect E Struct Rep Online. 2011 Oct 8;67(Pt 11):o2903. doi: 10.1107/S1600536811040864 (PMC3247319; doi:10.1107/S1600536811040864)
Supplement: Supplementary file 2 [file e-67-o2903-Isup2.hkl]

# 
# h,k,l, Fc-squared, Fo-squared, sigma(Fo-squared) and status flag 
# 
data_I
_shelx_title ' EXP_675 IN P2(1)/C' 
_shelx_refln_list_code          4 
_shelx_F_calc_maximum      162.73 
_exptl_crystal_F_000       512.00 
_reflns_d_resolution_high  0.8500 
 
loop_ 
 _symmetry_equiv_pos_as_xyz 
 'x, y, z' 
 '-x, y+1/2, -z+1/2' 
 '-x, -y, -z' 
 'x, -y-1/2, z-1/2' 
 
_cell_length_a    13.4379 
_cell_length_b    10.2493 
_cell_length_c     9.2600 
_cell_angle_alpha  90.000 
_cell_angle_beta   92.893 
_cell_angle_gamma  90.000 
 
_shelx_F_squared_multiplier     1.000 
 
loop_ 
 _refln_index_h 
 _refln_index_k 
 _refln_index_l 
 _refln_F_squared_calc 
 _refln_F_squared_meas 
 _refln_F_squared_sigma 
 _refln_observed_status 
   3   0   0     1069.73     1172.77     26.05 o 
   4   0   0     4309.67     4302.38     25.28 o 
   5   0   0      292.90      287.74      9.12 o 
   6   0   0     2778.12     3005.76     32.25 o 
   7   0   0     7159.64     7639.50     44.63 o 
   8   0   0       57.09       48.01      3.54 o 
   9   0   0        6.98        9.66      2.98 o 
  10   0   0        0.70        0.27      2.81 o 
  11   0   0      553.64      533.39     12.60 o 
  12   0   0      204.43      190.58      8.99 o 
  13   0   0       50.10       43.61      3.40 o 
  14   0   0        7.92       15.86      7.48 o 
  15   0   0       66.97       74.65      8.68 o 
   3   1   0      831.76      839.23      9.79 o 
   4   1   0       25.21       24.28      3.05 o 
   5   1   0      955.87      970.81     12.88 o 
   6   1   0      196.46      198.15      5.70 o 
   7   1   0       26.47       28.78      2.19 o 
   8   1   0        9.42       10.61      1.95 o 
   9   1   0       50.51       47.21      2.12 o 
  10   1   0        2.32        3.16      1.93 o 
  11   1   0       30.64       34.42      2.49 o 
  12   1   0        2.62        4.30      1.89 o 
  13   1   0        4.14        1.89      1.69 o 
  14   1   0       11.84       13.06      5.60 o 
  15   1   0        8.00        8.40      6.04 o 
   1   2   0     4589.26     4883.91     39.20 o 
   2   2   0     2821.43     2972.14     16.22 o 
   3   2   0     1150.74     1189.89     10.87 o 
   4   2   0      308.85      362.23      6.57 o 
   5   2   0     1005.04     1049.57      8.45 o 
   6   2   0     1310.57     1453.37     12.26 o 
   7   2   0      278.98      251.79      4.95 o 
   8   2   0      453.10      450.71      8.64 o 
   9   2   0        2.81        4.35      1.91 o 
  10   2   0        7.60        9.21      2.00 o 
  11   2   0        0.04       -0.36      1.80 o 
  12   2   0       30.94       32.83      2.75 o 
  13   2   0      106.02      105.66      4.27 o 
  14   2   0        5.15        0.49      6.48 o 
  15   2   0       12.61       16.33      6.46 o 
   1   3   0     3512.80     3522.52     18.77 o 
   2   3   0      907.30      829.67      5.98 o 
   3   3   0      758.58      707.80      5.70 o 
   4   3   0      314.83      378.20      4.17 o 
   5   3   0       20.03       19.62      2.13 o 
   6   3   0       14.02        5.93      2.09 o 
   7   3   0      276.53      278.85      4.49 o 
   8   3   0       16.43       14.93      2.20 o 
   9   3   0      339.43      335.58      4.25 o 
  10   3   0       54.63       53.92      2.38 o 
  11   3   0        1.28        2.18      1.66 o 
  12   3   0      141.21      130.94      5.99 o 
  13   3   0       55.43       63.92      4.65 o 
  14   3   0        2.26        0.46      4.47 o 
  15   3   0        6.52        6.10      6.89 o 
   0   4   0     1631.59     1601.48     21.28 o 
   1   4   0       15.86       13.79      4.82 o 
   2   4   0      164.08      161.18      3.04 o 
   3   4   0       87.98      117.51      3.23 o 
   4   4   0       69.98       56.41      2.06 o 
   5   4   0       93.11      129.39      3.73 o 
   6   4   0        0.68        1.69      2.26 o 
   7   4   0      118.10      135.53      3.40 o 
   8   4   0        6.16        9.05      2.07 o 
   9   4   0       98.79      100.45      3.16 o 
  10   4   0       86.03       84.44      3.06 o 
  11   4   0       17.85       18.57      2.06 o 
  12   4   0        3.59        3.23      2.03 o 
  13   4   0       35.72       44.58      4.56 o 
  14   4   0        1.88        1.20      4.72 o 
   1   5   0      299.34      319.15      6.56 o 
   2   5   0        4.41        2.41      2.18 o 
   3   5   0      286.11      319.92      4.90 o 
   4   5   0      102.08       93.98      2.93 o 
   5   5   0      509.62      568.15      6.61 o 
   6   5   0      201.21      209.72      4.26 o 
   7   5   0        0.39        2.68      2.27 o 
   8   5   0      305.65      306.22      4.43 o 
   9   5   0        2.22        2.51      2.83 o 
  10   5   0      101.98      109.47      3.95 o 
  11   5   0       10.28       12.24      3.02 o 
  12   5   0       51.74       50.00      3.90 o 
  13   5   0        5.87       13.86      4.98 o 
  14   5   0        9.00       11.12      5.25 o 
   0   6   0       20.60       18.84      4.61 o 
   1   6   0      244.78      264.90      4.38 o 
   2   6   0       36.47       31.35      2.30 o 
   3   6   0        0.13        0.32      2.12 o 
   4   6   0      146.46      140.46      4.20 o 
   5   6   0        6.00       12.02      1.70 o 
   6   6   0      166.55      150.26      4.21 o 
   7   6   0       51.24       49.36      2.92 o 
   8   6   0      586.84      614.69      7.05 o 
   9   6   0       19.83       18.82      3.17 o 
  10   6   0        0.39        1.55      3.25 o 
  11   6   0       43.66       50.01      5.08 o 
  12   6   0        0.69        0.06      4.57 o 
  13   6   0        2.05        1.43      4.53 o 
   1   7   0        3.60        3.65      1.49 o 
   2   7   0        0.10        0.06      1.87 o 
   3   7   0        8.75        9.44      2.01 o 
   4   7   0        0.09        1.27      3.37 o 
   5   7   0       10.45       10.50      2.32 o 
   6   7   0       35.41       33.51      2.52 o 
   7   7   0        8.18       11.59      5.10 o 
   8   7   0       14.42       17.37      4.66 o 
   9   7   0        8.55        7.61      2.50 o 
  10   7   0        0.43        0.84      3.38 o 
  11   7   0        4.81        6.22      3.31 o 
  12   7   0       11.40       16.44      4.82 o 
   0   8   0      220.89      222.85      4.08 o 
   1   8   0        1.24        0.27      1.29 o 
   2   8   0        0.26        0.63      2.19 o 
   3   8   0        8.96       10.91      1.92 o 
   4   8   0       30.43       41.15      5.47 o 
   5   8   0       98.63      114.30      3.77 o 
   6   8   0        0.49        0.36      2.98 o 
   7   8   0      139.16      149.82      7.38 o 
   8   8   0        9.55       14.50      5.48 o 
   9   8   0        5.89        9.80      4.56 o 
  10   8   0        2.16        4.97      6.09 o 
  11   8   0        2.97       -1.10      6.41 o 
   1   9   0        3.29        4.77      4.50 o 
   2   9   0        5.57        4.72      2.13 o 
   3   9   0        0.01        0.35      5.74 o 
   4   9   0        0.24        3.40      6.04 o 
   5   9   0        3.76        1.12      3.10 o 
   6   9   0        7.40        8.32      3.74 o 
   7   9   0       14.62       16.55      7.29 o 
   8   9   0        1.37       -4.90      7.18 o 
   9   9   0        2.00        0.72      6.63 o 
  10   9   0        1.01       11.54      6.73 o 
   0  10   0       11.70       13.03      3.07 o 
   1  10   0        0.67       -1.00      2.08 o 
   2  10   0        0.46       -1.05      1.52 o 
   3  10   0        0.27       -0.49      5.95 o 
   4  10   0        8.69       10.17      6.18 o 
   5  10   0        0.08       -1.22      4.68 o 
   6  10   0        2.29        1.51      7.50 o 
   7  10   0        3.41       -1.57      7.52 o 
   8  10   0        1.40       -0.19      7.75 o 
   1  11   0        2.37        3.48      4.93 o 
   2  11   0        0.01       -2.52      6.55 o 
   3  11   0       24.27       26.99      5.09 o 
   4  11   0       16.60       19.49      5.64 o 
   5  11   0        0.00        7.76      6.54 o 
   6  11   0        0.12       -0.87      6.71 o 
   0  12   0        1.16       -6.02     10.10 o 
   1  12   0        0.01       -3.42      6.10 o 
 -15   1   1       50.21       44.73      7.41 o 
 -14   1   1        0.34        0.26      3.38 o 
 -13   1   1        1.33        0.13      2.70 o 
 -12   1   1       31.35       30.39      2.31 o 
 -11   1   1      399.18      367.36      5.47 o 
 -10   1   1       34.62       32.39      2.44 o 
  -9   1   1      138.46      130.13      2.88 o 
  -8   1   1      352.07      311.68      4.08 o 
  -7   1   1      821.37      784.29      9.01 o 
  -6   1   1      139.44      154.36      3.44 o 
  -5   1   1       87.50      106.97      3.19 o 
  -4   1   1     1344.70     1321.22      6.46 o 
  -3   1   1       58.06       63.01      2.28 o 
  -2   1   1      347.11      313.52      7.32 o 
   2   1   1      160.60      173.17      2.78 o 
   3   1   1      140.37      114.34      2.52 o 
   4   1   1       81.77       60.98      2.61 o 
   5   1   1      199.35      164.96      3.06 o 
   6   1   1       20.19       20.36      2.20 o 
   7   1   1      472.75      477.82      5.26 o 
   8   1   1      220.41      237.10      3.33 o 
   9   1   1       27.48       27.60      2.07 o 
  10   1   1      227.06      208.73      3.26 o 
  11   1   1       55.28       54.60      3.40 o 
  12   1   1       54.35       55.02      5.75 o 
  13   1   1       28.86       22.00      3.12 o 
  14   1   1       19.40       21.05      5.91 o 
  15   1   1       10.57       11.90      6.43 o 
 -15   2   1       23.95       16.64      7.82 o 
 -14   2   1       17.36       24.19      4.88 o 
 -13   2   1       73.75       77.69      3.37 o 
 -12   2   1       10.84        6.05      2.51 o 
 -11   2   1      140.98      133.38      3.61 o 
 -10   2   1      111.79      106.35      3.25 o 
  -9   2   1      179.68      187.79      3.64 o 
  -8   2   1        9.61       17.93      2.22 o 
  -7   2   1      321.36      315.82     10.44 o 
  -6   2   1     4227.72     4404.73     49.10 o 
  -5   2   1      252.85      272.88      8.81 o 
  -4   2   1      507.75      471.72      9.02 o 
  -3   2   1      312.24      278.48      6.32 o 
  -2   2   1     1732.36     1567.78     18.43 o 
  -1   2   1     2059.75     1752.15     22.08 o 
   0   2   1       24.61       24.87      1.93 o 
   1   2   1    26481.16    24993.21    182.86 o 
   2   2   1      583.82      602.30      6.67 o 
   3   2   1        0.90        1.94      1.46 o 
   4   2   1        2.94        2.65      1.49 o 
   5   2   1     1416.49     1351.41     11.23 o 
   6   2   1      338.97      379.59      6.26 o 
   7   2   1      440.02      455.63      5.13 o 
   8   2   1     1216.57     1261.97      8.80 o 
   9   2   1       86.18       84.74      3.26 o 
  10   2   1       47.60       46.06      2.90 o 
  11   2   1        2.59        5.36      2.67 o 
  12   2   1      111.35      114.70      4.08 o 
  13   2   1        7.67        9.24      3.28 o 
  14   2   1        2.94        5.58      6.24 o 
  15   2   1        0.91       -2.63      6.34 o 
 -15   3   1        2.69        0.32      7.92 o 
 -14   3   1       20.25       18.13      4.96 o 
 -13   3   1        3.39       -0.67      2.78 o 
 -12   3   1       25.53       23.34      2.25 o 
 -11   3   1      185.78      164.04      5.85 o 
 -10   3   1        5.28        9.71      2.90 o 
  -9   3   1       33.74       28.75      2.83 o 
  -8   3   1       98.37       87.74      4.46 o 
  -7   3   1       15.01       18.72      4.14 o 
  -6   3   1       57.95       63.78      4.49 o 
  -5   3   1      820.62      794.04     13.49 o 
  -4   3   1      161.38      135.57      5.20 o 
  -3   3   1        4.11       -1.41      5.20 o 
  -2   3   1      548.54      523.03      4.80 o 
  -1   3   1       35.78       33.50      2.21 o 
   0   3   1      192.11      194.44      3.00 o 
   1   3   1      853.84      804.38      7.01 o 
   2   3   1     2694.23     2629.65     23.10 o 
   3   3   1      983.68      903.49     13.00 o 
   4   3   1      743.46      785.40      8.92 o 
   5   3   1       67.69       62.45      1.60 o 
   6   3   1       31.78       26.25      1.25 o 
   7   3   1       18.17       16.07      1.10 o 
   8   3   1      331.71      316.05      3.58 o 
   9   3   1      348.07      324.06      5.85 o 
  10   3   1       69.78       74.13      2.51 o 
  11   3   1      156.39      143.84      4.72 o 
  12   3   1        0.55        0.52      1.34 o 
  13   3   1       33.16       35.88      3.41 o 
  14   3   1       12.54       10.91      6.40 o 
  15   3   1        0.29        2.08      6.52 o 
 -14   4   1       68.66       67.96      6.30 o 
 -13   4   1        0.16       -0.54      2.99 o 
 -12   4   1        8.99        6.64      2.31 o 
 -11   4   1       11.79       11.90      2.35 o 
 -10   4   1      236.78      233.05      4.20 o 
  -9   4   1       73.54       61.17      2.77 o 
  -8   4   1       32.27       28.47      2.11 o 
  -7   4   1      447.63      462.15      6.49 o 
  -6   4   1      297.95      285.49      5.39 o 
  -5   4   1      121.55      131.90      3.29 o 
  -4   4   1        0.53        0.86      1.95 o 
  -3   4   1     1188.50     1081.07      9.78 o 
  -2   4   1      201.96      176.16      4.87 o 
  -1   4   1      577.29      519.00      4.22 o 
   0   4   1        3.97        5.47      3.07 o 
   1   4   1      366.36      332.61      4.49 o 
   2   4   1     3183.14     3158.34     27.88 o 
   3   4   1      123.29      141.03      3.13 o 
   4   4   1       27.66       19.60      1.58 o 
   5   4   1       42.34       40.41      2.06 o 
   6   4   1      753.38      696.40      7.82 o 
   7   4   1       78.18       68.95      2.56 o 
   8   4   1        8.05       13.02      1.87 o 
   9   4   1      740.41      760.14      6.37 o 
  10   4   1        7.44        6.10      1.72 o 
  11   4   1        4.65        3.83      3.06 o 
  12   4   1        0.97        1.31      3.20 o 
  13   4   1       78.36       70.16      5.34 o 
  14   4   1       27.21       32.34      7.11 o 
 -14   5   1        0.29       -5.27      5.27 o 
 -13   5   1       18.56       17.50      4.93 o 
 -12   5   1        1.07       -1.49      4.43 o 
 -11   5   1       23.81       24.53      3.31 o 
 -10   5   1        0.04       -1.77      1.77 o 
  -9   5   1        2.14        0.36      2.78 o 
  -8   5   1      232.09      234.65      4.72 o 
  -7   5   1        1.10        1.36      2.07 o 
  -6   5   1       15.23       15.40      2.17 o 
  -5   5   1        3.07        4.97      1.96 o 
  -4   5   1       35.99       34.09      2.05 o 
  -3   5   1      236.08      222.02      4.79 o 
  -2   5   1        7.64       12.37      3.55 o 
  -1   5   1      431.09      423.25      5.24 o 
   0   5   1      339.12      323.57      4.92 o 
   1   5   1      113.62      101.85      3.56 o 
   2   5   1      804.22      898.11      8.42 o 
   3   5   1       23.00       21.34      2.41 o 
   4   5   1      135.91      116.01      2.42 o 
   5   5   1      132.42      129.04      3.53 o 
   6   5   1        0.02       -1.09      2.20 o 
   7   5   1       12.05       11.55      2.09 o 
   8   5   1      134.73      139.67      3.26 o 
   9   5   1       83.04       74.51      3.55 o 
  10   5   1        4.72        8.09      1.67 o 
  11   5   1       12.81       16.33      2.34 o 
  12   5   1        9.92        7.99      3.92 o 
  13   5   1        0.95        3.13      4.33 o 
  14   5   1        0.22       -0.81      6.18 o 
 -13   6   1        1.10        2.40      4.23 o 
 -12   6   1       72.26       63.32      5.48 o 
 -11   6   1      126.32      124.26      5.97 o 
 -10   6   1       19.55       13.86      3.38 o 
  -9   6   1        8.75       11.91      3.22 o 
  -8   6   1       94.27       91.64      3.84 o 
  -7   6   1      134.94      126.69      3.90 o 
  -6   6   1       45.85       37.55      2.30 o 
  -5   6   1      127.07      132.86      3.40 o 
  -4   6   1      112.24      113.22      4.54 o 
  -3   6   1      144.34      147.11      4.76 o 
  -2   6   1        0.44        1.70      3.51 o 
  -1   6   1      389.69      412.23      5.58 o 
   0   6   1       45.59       52.47      2.42 o 
   1   6   1     1184.70     1260.09     16.23 o 
   2   6   1       26.09       31.96      3.27 o 
   3   6   1       13.58        8.73      2.42 o 
   4   6   1        0.27        0.50      2.05 o 
   5   6   1      158.84      170.98      3.41 o 
   6   6   1       63.69       59.92      2.40 o 
   7   6   1       54.08       46.54      2.74 o 
   8   6   1      268.58      256.96      5.71 o 
   9   6   1        0.07       -0.80      2.57 o 
  10   6   1        9.38       10.65      2.65 o 
  11   6   1        7.94        9.75      3.79 o 
  12   6   1       44.56       48.66      4.50 o 
  13   6   1        3.46        5.04      3.90 o 
 -12   7   1        2.52        7.33      6.25 o 
 -11   7   1       16.17       20.31      4.40 o 
 -10   7   1        0.94       -0.62      3.25 o 
  -9   7   1        3.02        4.50      4.46 o 
  -8   7   1        1.20        1.17      2.19 o 
  -7   7   1      119.17      125.24      4.20 o 
  -6   7   1        1.81        4.13      4.97 o 
  -5   7   1       19.45       20.83      4.95 o 
  -4   7   1       46.44       34.33      3.42 o 
  -3   7   1       88.06       95.59      3.80 o 
  -2   7   1        0.15        1.66      3.31 o 
  -1   7   1       29.44       23.64      1.54 o 
   0   7   1       97.34      100.00      2.61 o 
   1   7   1       42.33       41.76      2.72 o 
   2   7   1       37.23       43.31      3.04 o 
   3   7   1       15.25       16.65      2.32 o 
   4   7   1      103.62       97.26      3.08 o 
   5   7   1        1.47        0.45      2.21 o 
   6   7   1      138.42      124.33      7.49 o 
   7   7   1        0.98       -0.52      4.80 o 
   8   7   1        1.09        1.76      1.45 o 
   9   7   1        8.56       11.29      2.58 o 
  10   7   1        0.20       -3.05      3.41 o 
  11   7   1       11.11       17.29      4.13 o 
  12   7   1        1.22        2.56      6.08 o 
 -11   8   1        1.12        3.03      6.27 o 
 -10   8   1        1.11        0.22      5.88 o 
  -9   8   1        0.01        1.82      5.86 o 
  -8   8   1        5.01        9.96      6.55 o 
  -7   8   1      127.81      130.39      9.01 o 
  -6   8   1      175.52      188.37      9.52 o 
  -5   8   1        0.71        0.46      1.30 o 
  -4   8   1       10.19       10.44      6.19 o 
  -3   8   1        0.59        0.50      5.08 o 
  -2   8   1        0.52        1.87      4.56 o 
  -1   8   1       34.26       34.16      2.65 o 
   0   8   1       53.54       50.11      2.62 o 
   1   8   1        7.60        7.67      1.33 o 
   2   8   1        0.54        2.89      2.81 o 
   3   8   1        5.72        3.68      2.69 o 
   4   8   1        5.53        3.89      2.82 o 
   5   8   1        2.35        3.68      2.56 o 
   6   8   1       23.96       26.46      2.90 o 
   7   8   1       69.87       59.34      6.02 o 
   8   8   1        0.46       -1.71      4.79 o 
   9   8   1        3.79        5.23      6.09 o 
  10   8   1        2.84        3.33      6.60 o 
  11   8   1        0.29       12.46      6.54 o 
 -10   9   1        0.09        2.87      6.36 o 
  -9   9   1        2.51        3.59      6.66 o 
  -8   9   1        0.75       -1.86      7.48 o 
  -7   9   1        0.26        1.26      3.01 o 
  -6   9   1        1.58       -2.07      7.47 o 
  -5   9   1       42.83       43.02      7.52 o 
  -4   9   1       30.82       38.62      7.69 o 
  -3   9   1       50.55       63.81      7.98 o 
  -2   9   1       37.48       39.36      5.81 o 
  -1   9   1        2.12        3.13      4.54 o 
   0   9   1       17.24       14.95      1.95 o 
   1   9   1        0.33        1.49      2.59 o 
   2   9   1        6.66        4.95      2.92 o 
   3   9   1       18.00       17.16      2.99 o 
   4   9   1       21.96       21.06      3.21 o 
   5   9   1       18.26       20.13      3.60 o 
   6   9   1        0.02       -3.00      3.00 o 
   7   9   1        0.13        2.90      7.40 o 
   8   9   1        1.13       -4.95      7.55 o 
   9   9   1        0.67        3.75      6.16 o 
  10   9   1        3.20        1.18      6.58 o 
  -8  10   1        0.17        3.66      8.14 o 
  -7  10   1        0.06       -0.06      7.90 o 
  -6  10   1       35.70       27.94      4.99 o 
  -5  10   1        7.32        7.70      7.37 o 
  -4  10   1        0.62       -0.36      6.54 o 
  -3  10   1        0.06       -2.23      6.09 o 
  -2  10   1       22.02       25.23      6.04 o 
  -1  10   1        1.97        5.04      4.69 o 
   0  10   1        0.52        0.97      1.55 o 
   1  10   1        8.96        8.61      2.39 o 
   2  10   1        2.77        5.73      2.72 o 
   3  10   1        0.25       -2.76      2.87 o 
   4  10   1        0.23       -0.32      4.79 o 
   5  10   1       11.70       11.62      3.75 o 
   6  10   1        1.05        1.49      6.54 o 
   7  10   1        4.90        2.95      6.22 o 
   8  10   1        0.99       -3.39      8.25 o 
  -6  11   1        2.78        1.41      7.83 o 
  -5  11   1        0.62       -2.99      6.24 o 
  -4  11   1        2.81        6.81      6.94 o 
  -3  11   1        0.22       -1.04      6.40 o 
  -2  11   1        0.11        0.38      5.60 o 
  -1  11   1        0.09        1.51      5.48 o 
   0  11   1        0.28       -0.31      5.38 o 
   1  11   1        2.57       -1.10      5.52 o 
   2  11   1        0.55        0.44      3.41 o 
   3  11   1        0.26       -0.17      3.68 o 
   4  11   1        2.74        4.62      3.93 o 
   5  11   1        0.80       -4.57      6.15 o 
   6  11   1        4.04        1.94      7.96 o 
   0  12   1        0.05        0.02      5.94 o 
 -15   0   2       40.59       40.60      6.71 o 
 -14   0   2       52.80       46.27      4.81 o 
 -13   0   2       32.40       42.18      4.53 o 
 -12   0   2      627.28      649.22     20.35 o 
 -11   0   2       25.27       33.00      4.67 o 
 -10   0   2      612.54      580.87      8.55 o 
  -9   0   2      116.64      113.88      3.35 o 
  -8   0   2      910.97      905.57     11.76 o 
  -7   0   2      797.06      863.05      7.59 o 
  -6   0   2      553.30      598.49      5.80 o 
  -5   0   2     1290.28     1254.23      7.65 o 
  -4   0   2     1709.77     1771.36     16.45 o 
  -3   0   2       80.19       71.20      3.76 o 
  -2   0   2      318.91      355.17      5.93 o 
  -1   0   2     2713.01     2896.81     28.93 o 
   0   0   2    17383.69    17588.18    207.76 o 
   1   0   2     9443.38     9226.62     90.71 o 
   2   0   2    14337.00    14860.36     93.39 o 
   3   0   2     1335.94     1193.50      8.00 o 
   4   0   2        1.00        0.01      2.96 o 
   5   0   2       28.54       24.12      1.71 o 
   6   0   2     1390.39     1518.29      8.97 o 
   7   0   2     1905.69     2056.89     23.02 o 
   8   0   2      251.78      248.09      4.96 o 
   9   0   2      475.08      509.78      9.42 o 
  10   0   2      178.98      191.27      4.60 o 
  11   0   2        5.76        6.36      2.82 o 
  12   0   2       24.19       23.59      7.94 o 
  13   0   2       61.86       65.56      7.76 o 
  14   0   2       14.19        9.99      7.41 o 
  15   0   2       26.05       32.87      8.66 o 
 -15   1   2        5.12        2.79      6.18 o 
 -14   1   2       15.94       17.47      3.08 o 
 -13   1   2        0.38        1.08      2.74 o 
 -12   1   2       20.09       14.39      2.45 o 
 -11   1   2       76.41       78.40      2.98 o 
 -10   1   2        7.85        7.86      2.81 o 
  -9   1   2      151.16      170.03      3.66 o 
  -8   1   2        0.25        1.23      2.37 o 
  -7   1   2        1.25        1.54      2.30 o 
  -6   1   2      716.45      715.24      5.64 o 
  -5   1   2      915.18     1064.29      7.60 o 
  -4   1   2       12.83       17.50      2.78 o 
  -3   1   2      165.40      177.21      3.16 o 
  -2   1   2     1247.94     1204.85      6.68 o 
  -1   1   2      206.63      235.94      2.34 o 
   0   1   2     2524.71     2596.97     13.06 o 
   1   1   2     2778.30     2982.07     10.48 o 
   2   1   2      305.14      272.10      2.15 o 
   3   1   2     3615.51     3740.00     14.40 o 
   4   1   2      524.12      596.30      3.04 o 
   5   1   2       35.33       36.58      2.30 o 
   6   1   2        0.20       -1.42      2.14 o 
   7   1   2       27.98       35.88      2.32 o 
   8   1   2       13.88        6.97      2.04 o 
   9   1   2       54.24       62.18      2.48 o 
  10   1   2      284.09      282.94      4.07 o 
  11   1   2      143.51      146.52      6.34 o 
  12   1   2        3.89        4.26      3.22 o 
  13   1   2       43.74       42.89      3.59 o 
  14   1   2       10.63       11.62      6.91 o 
  15   1   2        6.41       10.97      7.16 o 
 -15   2   2       17.81       18.54      6.26 o 
 -14   2   2        1.74        0.96      3.52 o 
 -13   2   2       83.60       70.42      3.65 o 
 -12   2   2       26.79       21.96      3.17 o 
 -11   2   2       50.02       41.49      3.07 o 
 -10   2   2      140.68      145.95      4.43 o 
  -9   2   2      328.33      330.94      4.18 o 
  -8   2   2        2.80        3.51      2.04 o 
  -7   2   2       43.18       44.97      3.12 o 
  -6   2   2       18.65       38.47      2.78 o 
  -5   2   2     2688.05     2807.15     12.28 o 
  -4   2   2        0.39        0.92      3.18 o 
  -3   2   2      283.65      295.64      4.30 o 
  -2   2   2     1771.73     1789.84     11.00 o 
  -1   2   2      421.54      383.27      3.74 o 
   0   2   2     1978.51     2018.11      9.74 o 
   1   2   2    15354.55    15434.31     49.32 o 
   2   2   2     8030.25     8352.67     28.82 o 
   3   2   2     2694.05     2794.63      8.00 o 
   4   2   2        0.35        0.63      1.26 o 
   5   2   2        1.16        1.76      1.19 o 
   6   2   2      104.61       96.93      2.37 o 
   7   2   2       61.06       59.73      2.81 o 
   8   2   2      126.20      131.05      3.78 o 
   9   2   2       96.19      102.82      3.81 o 
  10   2   2      145.30      139.30      4.16 o 
  11   2   2        5.78        3.66      3.28 o 
  12   2   2       47.35       49.31      3.85 o 
  13   2   2        9.26        1.91      6.28 o 
  14   2   2      120.10      135.71      8.51 o 
  15   2   2        4.29        8.25      7.10 o 
 -15   3   2       19.12       25.66      5.00 o 
 -14   3   2       58.49       66.67      6.00 o 
 -13   3   2       17.28       22.98      3.70 o 
 -12   3   2        2.73        2.03      2.10 o 
 -11   3   2       29.35       29.69      2.65 o 
 -10   3   2      662.87      684.83     13.13 o 
  -9   3   2       52.03       46.53      3.76 o 
  -8   3   2       18.29       18.29      2.48 o 
  -7   3   2      186.76      181.97      4.42 o 
  -6   3   2      354.16      339.18      6.60 o 
  -5   3   2      214.90      187.85      4.22 o 
  -4   3   2     1111.00     1189.70      7.67 o 
  -3   3   2     1214.41     1281.21     16.32 o 
  -2   3   2      423.57      424.96      3.54 o 
  -1   3   2        2.19        1.86      1.49 o 
   0   3   2        0.30        2.61      1.73 o 
   1   3   2     1445.47     1533.54      6.21 o 
   2   3   2       28.44       18.44      1.76 o 
   3   3   2      284.34      305.81      2.42 o 
   4   3   2       61.45       57.61      1.84 o 
   5   3   2      307.17      308.23      3.02 o 
   6   3   2       49.64       48.45      1.64 o 
   7   3   2       87.56       82.50      1.75 o 
   8   3   2      228.77      227.04      3.34 o 
   9   3   2      366.69      395.15      4.23 o 
  10   3   2       38.52       38.92      2.68 o 
  11   3   2        0.06        0.48      2.25 o 
  12   3   2       16.80       19.31      3.67 o 
  13   3   2        1.27        5.89      5.96 o 
  14   3   2        2.69        2.00      6.40 o 
 -14   4   2        0.01        0.42      5.24 o 
 -13   4   2        0.10        0.07      3.62 o 
 -12   4   2        1.14        2.33      3.63 o 
 -11   4   2       24.91       28.67      3.62 o 
 -10   4   2      138.62      135.91      5.06 o 
  -9   4   2        5.55        7.73      1.68 o 
  -8   4   2       41.69       47.49      3.61 o 
  -7   4   2       16.26       10.58      2.97 o 
  -6   4   2      106.15      110.65      2.93 o 
  -5   4   2      933.26     1011.43      6.70 o 
  -4   4   2     1174.94     1344.87     10.61 o 
  -3   4   2        2.62        3.49      2.24 o 
  -2   4   2        0.88        0.45      2.16 o 
  -1   4   2      355.45      344.93      3.50 o 
   0   4   2      325.64      334.69      3.16 o 
   1   4   2      529.53      580.04      4.09 o 
   2   4   2       14.16        2.54      1.95 o 
   3   4   2       14.43       18.06      1.76 o 
   4   4   2       37.83       48.36      1.73 o 
   5   4   2      229.56      204.09      2.68 o 
   6   4   2       38.79       38.48      1.83 o 
   7   4   2      109.09       93.73      2.13 o 
   8   4   2        1.62        1.94      1.28 o 
   9   4   2       90.47       85.48      2.22 o 
  10   4   2       60.74       56.91      3.07 o 
  11   4   2        4.94        3.48      3.64 o 
  12   4   2        4.11        0.77      3.93 o 
  13   4   2        0.49        4.09      5.87 o 
  14   4   2        2.75        5.29      6.00 o 
 -14   5   2       29.18       33.90      5.70 o 
 -13   5   2        5.89        8.54      3.84 o 
 -12   5   2       37.83       37.27      5.38 o 
 -11   5   2       10.10       10.35      3.70 o 
 -10   5   2      143.51      148.95      4.46 o 
  -9   5   2        5.63        4.21      3.23 o 
  -8   5   2        0.00        0.49      3.17 o 
  -7   5   2      117.80      119.23      3.54 o 
  -6   5   2       72.43       63.57      2.22 o 
  -5   5   2      105.84      107.28      3.49 o 
  -4   5   2      406.23      434.34      6.45 o 
  -3   5   2       57.67       57.00      2.23 o 
  -2   5   2      307.09      312.72      4.24 o 
  -1   5   2        3.77        4.23      2.46 o 
   0   5   2       49.15       40.12      2.03 o 
   1   5   2       16.67       10.57      2.00 o 
   2   5   2      999.65      984.82      8.51 o 
   3   5   2      295.51      323.98      3.56 o 
   4   5   2       59.96       71.86      2.36 o 
   5   5   2      325.80      340.75      3.67 o 
   6   5   2        4.08        6.33      1.77 o 
   7   5   2      167.69      192.69      3.34 o 
   8   5   2       11.79        8.92      2.31 o 
   9   5   2       11.77       15.32      2.20 o 
  10   5   2       22.00       19.95      1.85 o 
  11   5   2       11.77        8.77      3.98 o 
  12   5   2       43.74       51.43      4.47 o 
  13   5   2        7.44       16.21      5.20 o 
 -13   6   2       18.99       19.95      4.72 o 
 -12   6   2        2.72        0.34      4.39 o 
 -11   6   2       32.72       37.55      3.02 o 
 -10   6   2        6.49        6.44      3.40 o 
  -9   6   2       11.38       10.58      3.18 o 
  -8   6   2      115.24      112.62      4.14 o 
  -7   6   2       20.40       17.16      1.68 o 
  -6   6   2      121.33      129.33      3.09 o 
  -5   6   2       31.68       29.80      2.05 o 
  -4   6   2      197.94      215.60      3.08 o 
  -3   6   2       16.31       12.15      2.78 o 
  -2   6   2       63.49       57.78      3.54 o 
  -1   6   2        0.76        1.44      2.26 o 
   0   6   2      147.61      137.93      2.64 o 
   1   6   2       18.55       20.40      1.96 o 
   2   6   2       28.14       41.51      2.00 o 
   3   6   2        3.64        8.02      2.24 o 
   4   6   2       94.60      113.96      2.71 o 
   5   6   2       17.55       15.93      2.25 o 
   6   6   2       69.44       72.08      2.81 o 
   7   6   2      129.89      126.22      2.68 o 
   8   6   2      348.73      379.55      4.93 o 
   9   6   2       18.90       17.53      3.06 o 
  10   6   2       21.74       22.25      3.02 o 
  11   6   2       32.87       38.10      4.48 o 
  12   6   2        1.16       -2.30      4.36 o 
  13   6   2        4.73        5.02      4.48 o 
 -12   7   2        9.27       14.14      6.66 o 
 -11   7   2        3.68        3.47      6.30 o 
 -10   7   2        7.87        8.25      3.17 o 
  -9   7   2        0.17       -1.42      2.52 o 
  -8   7   2       15.69       18.97      3.30 o 
  -7   7   2       88.35       76.97      3.30 o 
  -6   7   2        1.42        2.06      1.79 o 
  -5   7   2       55.16       68.61      5.73 o 
  -4   7   2       96.84       91.69      5.81 o 
  -3   7   2       60.08       64.49      3.60 o 
  -2   7   2       13.18       16.17      3.03 o 
  -1   7   2       81.89       94.79      3.32 o 
   0   7   2      125.20      116.89      2.61 o 
   1   7   2       11.29       12.30      1.44 o 
   2   7   2       19.91       16.18      1.53 o 
   3   7   2       66.75       67.73      2.61 o 
   4   7   2       26.97       28.02      2.39 o 
   5   7   2        0.87        2.13      2.29 o 
   6   7   2        0.54       -1.31      2.59 o 
   7   7   2       13.38       13.84      4.02 o 
   8   7   2        3.43       -0.52      2.69 o 
   9   7   2        0.01        1.06      2.37 o 
  10   7   2        7.24        3.06      3.12 o 
  11   7   2        0.40        0.15      6.19 o 
  12   7   2        4.01        4.37      6.39 o 
 -11   8   2        0.49        6.49      6.51 o 
 -10   8   2        1.15       -6.45      6.45 o 
  -9   8   2       16.44       14.55      6.45 o 
  -8   8   2        0.07        0.17      3.05 o 
  -7   8   2       78.84       77.87      3.75 o 
  -6   8   2      118.42      149.23      9.04 o 
  -5   8   2      139.25      147.05      8.31 o 
  -4   8   2        6.24        8.54      6.40 o 
  -3   8   2        2.55        3.91      4.64 o 
  -2   8   2       22.70       31.02      5.08 o 
  -1   8   2       24.60       26.00      4.92 o 
   0   8   2       36.56       42.10      2.16 o 
   1   8   2        1.40        1.93      1.77 o 
   2   8   2       48.06       44.11      2.80 o 
   3   8   2        7.36        7.94      2.53 o 
   4   8   2        2.95        3.57      2.67 o 
   5   8   2       20.84       17.36      2.78 o 
   6   8   2       74.48       81.44      3.41 o 
   7   8   2        0.70       -2.09      3.99 o 
   8   8   2        1.91        0.12      4.87 o 
   9   8   2        0.00        0.97      6.26 o 
  10   8   2       12.98       14.55      6.82 o 
  11   8   2        1.67        2.34      7.00 o 
 -10   9   2        0.65        5.04      6.41 o 
  -9   9   2        7.45       10.47      6.52 o 
  -8   9   2        0.79       -6.46      6.95 o 
  -7   9   2        4.87        6.04      7.01 o 
  -6   9   2        6.47        4.14      7.63 o 
  -5   9   2        0.91        1.72      6.41 o 
  -4   9   2        0.45       -1.72      7.08 o 
  -3   9   2        9.42       18.26      6.20 o 
  -2   9   2       45.35       56.76      5.75 o 
  -1   9   2        0.12       -3.71      5.23 o 
   0   9   2        2.22        1.03      1.31 o 
   1   9   2        3.61        3.03      1.48 o 
   2   9   2        1.14        0.43      2.38 o 
   3   9   2        0.77        2.17      2.78 o 
   4   9   2        3.60        4.42      2.83 o 
   5   9   2       15.32       13.00      2.83 o 
   6   9   2        0.06       -0.84      2.85 o 
   7   9   2        1.30        1.56      5.61 o 
   8   9   2        0.13       -1.74      5.54 o 
   9   9   2        6.12        8.46      6.57 o 
  -8  10   2        0.64        1.97      9.63 o 
  -7  10   2        0.00        0.54      7.41 o 
  -6  10   2        5.60        3.22      7.46 o 
  -5  10   2       19.25       20.88      9.88 o 
  -4  10   2        0.85        0.20      7.35 o 
  -3  10   2        0.72        0.86      5.80 o 
  -2  10   2       20.30       27.09      5.97 o 
  -1  10   2        1.99        5.77      5.28 o 
   0  10   2        0.01        1.33      3.37 o 
   1  10   2        2.52        3.82      2.24 o 
   2  10   2       10.55       13.00      2.51 o 
   3  10   2        2.85        4.90      3.05 o 
   4  10   2        3.18        4.40      3.53 o 
   5  10   2        0.43       -0.11      3.38 o 
   6  10   2        1.30        2.77      4.96 o 
   7  10   2        5.56        6.05      5.93 o 
   8  10   2        1.23       15.57      6.21 o 
  -5  11   2        2.78        4.06      7.32 o 
  -4  11   2       12.07       13.88      6.86 o 
  -3  11   2       16.00       24.87      6.98 o 
  -2  11   2        0.58       -1.91      6.02 o 
  -1  11   2        3.10        1.00      5.55 o 
   0  11   2        1.17        5.44      5.47 o 
   1  11   2        0.19       -1.23      5.16 o 
   2  11   2        0.02        1.70      4.00 o 
   3  11   2        9.93       11.69      3.66 o 
   4  11   2        5.01        5.11      4.05 o 
   5  11   2        1.63        1.45      4.94 o 
 -15   1   3       24.71       22.75      4.96 o 
 -14   1   3        4.80        4.24      3.13 o 
 -13   1   3       40.25       38.42      3.52 o 
 -12   1   3       65.04       70.59      3.30 o 
 -11   1   3      110.67      100.40      3.60 o 
 -10   1   3      109.50      101.72      3.60 o 
  -9   1   3      946.57      911.86      5.99 o 
  -8   1   3      472.23      451.93      4.66 o 
  -7   1   3        6.10       10.52      2.27 o 
  -6   1   3       15.51        5.69      2.32 o 
  -5   1   3     1442.98     1432.92      7.93 o 
  -4   1   3      226.62      215.49      2.78 o 
  -3   1   3      975.56      994.20      5.75 o 
  -2   1   3     1740.12     1701.01     11.06 o 
  -1   1   3      774.89      718.81      6.74 o 
   0   1   3      176.66      168.32      1.95 o 
   1   1   3     1472.33     1505.98     10.14 o 
   2   1   3      523.15      486.45      4.86 o 
   3   1   3      157.10      128.95      1.91 o 
   4   1   3      109.11       96.62      2.19 o 
   5   1   3        4.79        4.49      1.49 o 
   6   1   3       55.98       46.52      1.61 o 
   7   1   3       15.61       14.08      1.87 o 
   8   1   3      323.26      318.01      4.13 o 
   9   1   3       16.70       14.02      2.13 o 
  10   1   3      160.59      156.87      4.41 o 
  11   1   3        8.56       12.68      3.98 o 
  12   1   3        0.02        0.01      3.71 o 
  13   1   3        6.82        8.94      6.13 o 
  14   1   3       17.96       13.14      6.14 o 
 -15   2   3       12.78       11.39      5.18 o 
 -14   2   3       43.57       40.58      4.67 o 
 -13   2   3        0.36        1.03      3.25 o 
 -12   2   3       22.68       27.64      3.05 o 
 -11   2   3      181.78      166.80      6.43 o 
 -10   2   3        0.07       -0.31      2.94 o 
  -9   2   3        7.81        9.21      2.60 o 
  -8   2   3       16.55       13.94      2.56 o 
  -7   2   3      607.87      585.21      5.17 o 
  -6   2   3      379.89      412.11      3.93 o 
  -5   2   3      883.87      973.03      7.94 o 
  -4   2   3      529.35      518.85      4.15 o 
  -3   2   3       57.62       42.72      1.94 o 
  -2   2   3       10.87        8.36      2.05 o 
  -1   2   3       65.59       64.85      2.82 o 
   0   2   3     1260.21     1258.52      9.48 o 
   1   2   3     2400.57     2252.80     13.05 o 
   2   2   3     1037.44     1015.43      7.11 o 
   3   2   3       39.14       36.81      1.64 o 
   4   2   3      650.97      629.76      4.05 o 
   5   2   3       79.16       88.28      1.91 o 
   6   2   3      247.35      248.89      2.93 o 
   7   2   3       81.14       80.35      2.30 o 
   8   2   3      186.65      191.66      3.50 o 
   9   2   3        5.64        9.07      2.46 o 
  10   2   3       26.72       29.73      2.63 o 
  11   2   3      181.20      186.10      4.15 o 
  12   2   3       11.54        7.75      2.34 o 
  13   2   3       18.35       22.71      4.50 o 
  14   2   3        1.59        2.76      5.70 o 
 -14   3   3        0.11        1.60      4.23 o 
 -13   3   3       11.34        9.28      4.32 o 
 -12   3   3        0.16        1.21      4.09 o 
 -11   3   3       98.93       93.80      4.84 o 
 -10   3   3       91.64       83.26      4.71 o 
  -9   3   3       42.84       41.05      4.83 o 
  -8   3   3        2.93        0.75      2.80 o 
  -7   3   3        0.37        0.06      2.36 o 
  -6   3   3       68.27       74.84      2.33 o 
  -5   3   3        7.04       10.09      2.07 o 
  -4   3   3      538.96      560.94      4.44 o 
  -3   3   3      591.34      647.35      4.95 o 
  -2   3   3      177.94      167.07      2.64 o 
  -1   3   3       46.46       40.94      1.82 o 
   0   3   3       90.18       97.26      2.40 o 
   1   3   3      184.75      198.95      2.29 o 
   2   3   3      265.29      289.94      3.68 o 
   3   3   3        8.71        9.90      1.42 o 
   4   3   3      149.69      140.11      1.98 o 
   5   3   3       65.16       65.38      1.78 o 
   6   3   3        1.40        0.68      1.36 o 
   7   3   3       10.27       11.39      1.86 o 
   8   3   3       27.69       29.49      2.25 o 
   9   3   3        1.18        0.02      2.19 o 
  10   3   3        0.92       -0.01      2.50 o 
  11   3   3        3.27        2.74      2.51 o 
  12   3   3        6.07        6.98      3.15 o 
  13   3   3        6.86        4.60      5.22 o 
  14   3   3        1.35        0.58      5.51 o 
 -14   4   3       37.61       41.54      5.48 o 
 -13   4   3        2.27        3.19      4.35 o 
 -12   4   3       28.84       24.15      4.84 o 
 -11   4   3       42.75       30.47      4.86 o 
 -10   4   3      476.54      464.77     10.84 o 
  -9   4   3        7.12        5.79      1.63 o 
  -8   4   3      135.60      129.49      3.95 o 
  -7   4   3       88.41       87.09      2.86 o 
  -6   4   3      392.81      394.88      6.51 o 
  -5   4   3       15.98       17.63      2.54 o 
  -4   4   3      574.82      518.82      4.47 o 
  -3   4   3      395.53      397.14      4.03 o 
  -2   4   3      225.94      241.93      2.47 o 
  -1   4   3      242.18      225.70      2.98 o 
   0   4   3        0.66        2.59      1.89 o 
   1   4   3      958.50      913.89      5.98 o 
   2   4   3     3169.44     3237.54     17.46 o 
   3   4   3     3133.00     3334.31     16.44 o 
   4   4   3        4.21        3.14      1.48 o 
   5   4   3      259.57      258.07      3.44 o 
   6   4   3       37.57       38.85      1.76 o 
   7   4   3       10.40        9.60      1.59 o 
   8   4   3      116.06      115.43      2.85 o 
   9   4   3      710.77      746.94      5.64 o 
  10   4   3      137.64      126.32      3.43 o 
  11   4   3        0.17       -0.48      3.21 o 
  12   4   3       25.06       31.83      5.26 o 
  13   4   3       18.75       24.10      5.44 o 
  14   4   3        5.52       11.03      5.67 o 
 -13   5   3       16.03       17.51      4.69 o 
 -12   5   3        1.42       -0.62      4.56 o 
 -11   5   3        3.78        2.22      4.01 o 
 -10   5   3       10.12        9.70      3.22 o 
  -9   5   3       13.51       14.23      4.20 o 
  -8   5   3        9.90        8.98      4.89 o 
  -7   5   3        1.13       -0.44      2.50 o 
  -6   5   3       22.29       20.98      2.58 o 
  -5   5   3       19.90       16.65      2.42 o 
  -4   5   3        5.41        4.87      1.17 o 
  -3   5   3       63.87       65.46      2.16 o 
  -2   5   3        6.13       10.34      2.18 o 
  -1   5   3       18.59       20.36      2.17 o 
   0   5   3      277.95      264.61      3.88 o 
   1   5   3       55.82       61.91      2.18 o 
   2   5   3      238.89      229.83      2.80 o 
   3   5   3       36.68       38.69      1.94 o 
   4   5   3        0.68        0.25      1.91 o 
   5   5   3        5.28        4.36      1.90 o 
   6   5   3        2.74        1.66      1.88 o 
   7   5   3       19.91       19.00      2.00 o 
   8   5   3       13.35       13.40      2.07 o 
   9   5   3       23.09       20.17      2.20 o 
  10   5   3        0.02       -0.80      3.73 o 
  11   5   3        6.75        2.76      3.87 o 
  12   5   3        0.35        1.63      4.73 o 
  13   5   3        0.23       -0.10      5.23 o 
 -13   6   3        3.08        3.72      6.52 o 
 -12   6   3        0.95        1.84      4.19 o 
 -11   6   3       64.59       58.91      4.01 o 
 -10   6   3        2.42        3.67      3.21 o 
  -9   6   3        0.12        2.66      3.25 o 
  -8   6   3        9.60        8.31      2.19 o 
  -7   6   3        5.43        3.23      1.96 o 
  -6   6   3       52.66       48.90      3.17 o 
  -5   6   3        1.14        0.63      2.29 o 
  -4   6   3       66.45       66.18      2.51 o 
  -3   6   3       88.33       84.65      2.44 o 
  -2   6   3        9.44        7.91      2.52 o 
  -1   6   3       49.96       49.17      2.59 o 
   0   6   3       10.85       15.45      2.66 o 
   1   6   3      128.08      137.20      2.41 o 
   2   6   3       32.15       31.38      2.09 o 
   3   6   3        0.00       -0.67      1.78 o 
   4   6   3       64.27       60.21      2.45 o 
   5   6   3       12.50       14.83      2.20 o 
   6   6   3        0.43        1.80      2.13 o 
   7   6   3        0.53       -0.02      1.98 o 
   8   6   3       89.23       85.16      2.94 o 
   9   6   3        0.94        2.69      2.15 o 
  10   6   3        2.72        2.94      3.04 o 
  11   6   3       11.14        9.60      5.04 o 
  12   6   3        0.89       -1.23      5.17 o 
 -12   7   3        0.88        6.70      6.42 o 
 -11   7   3       18.16       16.21      6.18 o 
 -10   7   3        4.56        6.82      5.77 o 
  -9   7   3       16.69       15.11      2.35 o 
  -8   7   3       14.19       13.86      2.23 o 
  -7   7   3       36.30       39.66      2.71 o 
  -6   7   3       57.37       57.60      2.93 o 
  -5   7   3        8.77       10.57      2.62 o 
  -4   7   3       25.19       29.52      2.10 o 
  -3   7   3        0.06       -1.50      3.13 o 
  -2   7   3       33.86       32.22      3.36 o 
  -1   7   3      258.57      266.85      4.85 o 
   0   7   3       17.33       21.17      2.69 o 
   1   7   3        0.04       -0.02      1.77 o 
   2   7   3        9.55       10.11      2.11 o 
   3   7   3      159.31      150.08      2.97 o 
   4   7   3        8.63       11.67      2.37 o 
   5   7   3       13.15        9.04      2.40 o 
   6   7   3      133.88      133.67      3.91 o 
   7   7   3       13.17       11.02      3.47 o 
   8   7   3        3.98        6.36      2.80 o 
   9   7   3       13.03        8.78      4.00 o 
  10   7   3        8.10        8.44      4.70 o 
  11   7   3        0.32       -0.60      6.36 o 
 -11   8   3        1.03       -2.79      6.65 o 
 -10   8   3        7.06        9.08      6.15 o 
  -9   8   3        1.50        0.90      5.93 o 
  -8   8   3        2.86        1.41      3.91 o 
  -7   8   3       12.87       11.47      2.49 o 
  -6   8   3       13.26       15.81      6.76 o 
  -5   8   3        1.21       -2.13      6.19 o 
  -4   8   3        4.46        2.33      2.04 o 
  -3   8   3        0.92        1.73      3.99 o 
  -2   8   3        3.77        5.62      4.01 o 
  -1   8   3       15.99       19.49      4.21 o 
   0   8   3       20.11       19.15      2.68 o 
   1   8   3        0.48       -0.03      1.69 o 
   2   8   3       12.48       11.68      2.00 o 
   3   8   3       13.86       15.94      2.61 o 
   4   8   3        0.18       -1.01      2.54 o 
   5   8   3        6.45        5.28      2.68 o 
   6   8   3        2.69        3.83      2.59 o 
   7   8   3        8.50        9.79      3.51 o 
   8   8   3        4.70        1.85      4.09 o 
   9   8   3        0.23        1.22      4.70 o 
  10   8   3        0.03        0.44      6.60 o 
  -9   9   3       16.67       24.49      7.03 o 
  -8   9   3        0.88        8.32      5.94 o 
  -7   9   3        0.26        0.97      6.78 o 
  -6   9   3       29.32       27.58      7.10 o 
  -5   9   3        2.61        6.65      6.63 o 
  -4   9   3       15.80       21.88      7.21 o 
  -3   9   3       80.31       67.23      5.56 o 
  -2   9   3       94.02      101.83      5.78 o 
  -1   9   3        0.02       -0.06      4.01 o 
   0   9   3        1.65       -0.08      2.60 o 
   1   9   3       20.89       15.00      2.16 o 
   2   9   3        4.32        4.86      1.50 o 
   3   9   3        1.32        3.49      2.62 o 
   4   9   3       36.46       36.21      3.22 o 
   5   9   3       18.57       13.79      3.18 o 
   6   9   3        3.11        4.24      2.86 o 
   7   9   3        0.24        4.26      4.76 o 
   8   9   3        0.04       -4.98      4.98 o 
   9   9   3        2.49       -0.22      4.76 o 
  -7  10   3        0.09       -1.07      7.39 o 
  -6  10   3       22.88       27.96      7.73 o 
  -5  10   3       45.99       46.07      8.31 o 
  -4  10   3        1.05        4.28      6.17 o 
  -3  10   3       18.29       17.92      5.86 o 
  -2  10   3       18.23       16.43      5.25 o 
  -1  10   3        3.61        7.94      4.85 o 
   0  10   3        0.00        1.89      2.35 o 
   1  10   3       12.35       10.11      3.44 o 
   2  10   3        0.99        1.90      2.62 o 
   3  10   3        3.61        5.25      3.07 o 
   4  10   3        0.51       -1.66      3.05 o 
   5  10   3        4.40        4.11      3.38 o 
   6  10   3        0.01        1.38      3.97 o 
   7  10   3        9.72       10.24      5.14 o 
  -5  11   3        0.14        0.50      6.58 o 
  -4  11   3        0.61       -2.37      6.79 o 
  -3  11   3        0.79        3.47      5.24 o 
  -2  11   3        0.03        2.57      5.23 o 
  -1  11   3        0.08       -0.06      5.72 o 
   0  11   3        0.44       -4.60      5.91 o 
   1  11   3        1.24       -2.45      5.27 o 
   2  11   3        0.25       -4.35      4.58 o 
   3  11   3        0.90        0.80      3.67 o 
   4  11   3        0.04        2.12      3.53 o 
 -14   0   4        8.09        2.85      5.21 o 
 -13   0   4      106.95      113.41      6.43 o 
 -12   0   4       30.17       30.37      5.19 o 
 -11   0   4      198.44      200.66      7.19 o 
 -10   0   4       32.31       47.87      6.27 o 
  -9   0   4       47.35       44.05      4.11 o 
  -8   0   4       97.59       93.14      4.19 o 
  -7   0   4       79.43       93.27      3.87 o 
  -6   0   4      764.18      783.69      6.56 o 
  -5   0   4      273.06      284.75      4.43 o 
  -4   0   4       27.87       36.07      2.41 o 
  -3   0   4      370.65      394.80      3.63 o 
  -2   0   4      442.40      433.83      3.34 o 
  -1   0   4      721.87      652.27      5.16 o 
   0   0   4      344.96      359.65      7.26 o 
   1   0   4      455.39      557.83      6.20 o 
   2   0   4      136.01      168.26      5.95 o 
   3   0   4       91.95      103.21      3.50 o 
   4   0   4      163.46      198.73      5.20 o 
   5   0   4     1231.06     1227.45      8.40 o 
   6   0   4       13.61       17.67      2.25 o 
   7   0   4      173.85      186.51      2.53 o 
   8   0   4       73.13       62.55      2.40 o 
   9   0   4      242.30      240.05      4.42 o 
  10   0   4        2.12        4.54      2.60 o 
  11   0   4       25.86       27.30      3.43 o 
  12   0   4      137.69      134.62      7.83 o 
  13   0   4       39.88       32.66      7.94 o 
  14   0   4        9.59       10.44      7.94 o 
 -14   1   4        3.19        3.14      3.65 o 
 -13   1   4        1.07       -0.22      3.60 o 
 -12   1   4        0.53        2.05      2.94 o 
 -11   1   4      112.69      117.11      4.06 o 
 -10   1   4       43.20       48.95      3.44 o 
  -9   1   4      478.62      505.12      5.10 o 
  -8   1   4      597.30      629.35      5.54 o 
  -7   1   4      118.06      122.94      3.17 o 
  -6   1   4       70.39       66.55      2.59 o 
  -5   1   4       43.98       50.63      2.13 o 
  -4   1   4        2.00        2.52      1.89 o 
  -3   1   4      220.58      280.78      2.35 o 
  -2   1   4     1487.76     1622.64      9.11 o 
  -1   1   4      118.48      138.09      2.42 o 
   0   1   4      282.99      278.76      2.79 o 
   1   1   4       64.22       65.08      2.32 o 
   2   1   4      440.35      424.65      2.98 o 
   3   1   4      620.11      642.29      2.80 o 
   4   1   4      789.55      789.05      4.56 o 
   5   1   4       53.70       72.22      2.08 o 
   6   1   4      147.99      138.41      2.61 o 
   7   1   4       39.42       49.17      1.39 o 
   8   1   4       10.05        6.69      1.46 o 
   9   1   4      171.64      190.22      3.00 o 
  10   1   4       28.61       28.81      1.66 o 
  11   1   4      157.48      170.74      4.69 o 
  12   1   4       34.09       39.04      4.24 o 
  13   1   4       14.46       18.67      5.29 o 
  14   1   4        9.92       13.54      5.09 o 
 -14   2   4       12.36       13.12      4.78 o 
 -13   2   4       71.44       70.47      5.17 o 
 -12   2   4        0.42        2.61      3.14 o 
 -11   2   4       10.71       10.68      3.31 o 
 -10   2   4        1.00        2.46      3.29 o 
  -9   2   4     1002.78     1059.96      8.22 o 
  -8   2   4        0.04        0.68      2.85 o 
  -7   2   4        5.54        6.91      2.32 o 
  -6   2   4        1.58        1.15      2.27 o 
  -5   2   4      343.91      318.79      4.15 o 
  -4   2   4       20.44       24.94      2.27 o 
  -3   2   4      172.51      208.43      2.86 o 
  -2   2   4      225.38      240.70      2.60 o 
  -1   2   4      105.90      108.90      2.33 o 
   0   2   4        2.19        4.66      1.67 o 
   1   2   4      171.43      197.23      2.66 o 
   2   2   4     4126.64     4314.59     18.97 o 
   3   2   4     1392.28     1438.22      8.77 o 
   4   2   4     1436.37     1679.64      8.66 o 
   5   2   4       15.75       17.28      1.74 o 
   6   2   4      271.06      281.78      3.48 o 
   7   2   4       36.13       39.23      1.80 o 
   8   2   4       31.89       34.04      2.26 o 
   9   2   4       29.38       31.48      2.32 o 
  10   2   4      304.67      329.47      4.20 o 
  11   2   4       81.47       72.67      3.47 o 
  12   2   4        4.33        5.69      3.86 o 
  13   2   4        5.12        5.22      4.09 o 
  14   2   4       10.99        7.99      5.56 o 
 -14   3   4       55.63       60.12      5.52 o 
 -13   3   4        0.45        0.50      4.56 o 
 -12   3   4       15.18       12.95      4.07 o 
 -11   3   4        5.44       10.69      4.78 o 
 -10   3   4       52.58       61.49      5.50 o 
  -9   3   4       13.35       15.49      4.54 o 
  -8   3   4      120.76      118.90      3.52 o 
  -7   3   4      201.87      223.48      3.48 o 
  -6   3   4       12.78       13.76      2.22 o 
  -5   3   4       11.80       10.00      1.96 o 
  -4   3   4      412.74      404.80      3.86 o 
  -3   3   4      562.69      596.69      3.92 o 
  -2   3   4      314.08      321.89      3.81 o 
  -1   3   4       40.98       35.55      1.81 o 
   0   3   4      116.14      115.05      2.25 o 
   1   3   4       64.49       54.62      1.94 o 
   2   3   4      340.68      331.90      3.10 o 
   3   3   4        0.23        1.09      1.64 o 
   4   3   4        3.96        3.19      1.54 o 
   5   3   4      102.55      102.28      2.13 o 
   6   3   4        0.10        0.29      1.13 o 
   7   3   4        8.11        8.60      1.73 o 
   8   3   4       29.95       34.45      2.44 o 
   9   3   4        6.03        5.54      2.37 o 
  10   3   4       39.35       40.40      3.00 o 
  11   3   4        0.20        0.72      3.07 o 
  12   3   4        1.12        7.53      5.21 o 
  13   3   4        0.24       -3.99      5.32 o 
 -14   4   4        0.41        2.02      4.88 o 
 -13   4   4        4.14        8.13      4.94 o 
 -12   4   4        1.68       -2.63      5.12 o 
 -11   4   4        0.02       -1.42      2.65 o 
 -10   4   4       22.07       23.69      3.00 o 
  -9   4   4      136.36      134.26      3.50 o 
  -8   4   4        8.47       10.10      2.04 o 
  -7   4   4       59.36       61.48      2.76 o 
  -6   4   4       51.92       58.70      2.72 o 
  -5   4   4       79.23       92.83      2.82 o 
  -4   4   4      997.28     1145.10      6.04 o 
  -3   4   4      403.67      412.43      4.13 o 
  -2   4   4        0.29        0.23      1.67 o 
  -1   4   4       94.69      103.45      2.36 o 
   0   4   4       17.64       13.11      1.88 o 
   1   4   4        7.06        8.01      1.77 o 
   2   4   4      309.46      302.03      2.98 o 
   3   4   4      513.60      482.29      3.57 o 
   4   4   4        3.98        7.67      1.82 o 
   5   4   4       15.91       15.76      1.55 o 
   6   4   4       14.78       13.83      1.53 o 
   7   4   4        9.52        8.98      1.51 o 
   8   4   4       22.93       23.18      1.94 o 
   9   4   4       37.53       39.90      2.82 o 
  10   4   4        6.45        5.46      2.77 o 
  11   4   4       15.13       22.00      3.44 o 
  12   4   4        0.05       -1.24      5.22 o 
  13   4   4        0.03       -1.44      5.29 o 
 -13   5   4        7.16        6.44      3.95 o 
 -12   5   4       39.71       44.08      5.05 o 
 -11   5   4        2.11        7.74      4.91 o 
 -10   5   4      193.37      189.26      5.83 o 
  -9   5   4        1.21        2.14      3.79 o 
  -8   5   4       74.94       81.37      3.85 o 
  -7   5   4       44.83       47.00      3.34 o 
  -6   5   4       41.65       43.76      2.61 o 
  -5   5   4       19.10       19.66      2.30 o 
  -4   5   4       15.05       12.05      1.79 o 
  -3   5   4        9.91       12.14      1.67 o 
  -2   5   4       98.95       85.70      2.07 o 
  -1   5   4        0.04        2.10      1.89 o 
   0   5   4       92.47      105.68      2.54 o 
   1   5   4        1.75       -0.43      2.05 o 
   2   5   4       43.98       39.31      2.05 o 
   3   5   4       39.33       41.04      2.11 o 
   4   5   4       29.42       30.48      2.03 o 
   5   5   4        5.19        8.22      1.85 o 
   6   5   4        0.84        1.26      1.66 o 
   7   5   4       13.39       14.75      1.72 o 
   8   5   4       20.44       18.67      1.79 o 
   9   5   4        3.98        5.71      2.41 o 
  10   5   4       28.32       28.93      3.48 o 
  11   5   4        1.81       -2.63      4.91 o 
  12   5   4        1.61       -0.24      4.90 o 
 -12   6   4        4.81       13.21      6.34 o 
 -11   6   4        0.93        2.34      3.20 o 
 -10   6   4        1.76        1.67      3.17 o 
  -9   6   4        1.09        0.24      3.09 o 
  -8   6   4       38.83       44.41      4.01 o 
  -7   6   4        8.82        7.34      2.81 o 
  -6   6   4       23.10       25.70      2.76 o 
  -5   6   4       89.63       95.09      3.29 o 
  -4   6   4      109.84      100.68      3.31 o 
  -3   6   4      379.08      405.35      5.21 o 
  -2   6   4        1.00       -0.16      2.24 o 
  -1   6   4       71.56       73.10      3.25 o 
   0   6   4        4.00        7.02      2.33 o 
   1   6   4       17.52       14.39      2.15 o 
   2   6   4        4.75        2.99      1.96 o 
   3   6   4      142.09      137.17      2.75 o 
   4   6   4       85.43       80.43      2.58 o 
   5   6   4       27.96       24.68      2.28 o 
   6   6   4       15.46       17.47      2.34 o 
   7   6   4       32.92       36.07      2.44 o 
   8   6   4        3.87        7.52      2.05 o 
   9   6   4       30.17       30.68      3.08 o 
  10   6   4       40.74       49.23      4.57 o 
  11   6   4        1.47        0.97      4.00 o 
  12   6   4        0.33        1.92      4.98 o 
 -11   7   4        1.57        5.48      5.36 o 
 -10   7   4        0.34        1.19      4.51 o 
  -9   7   4       20.79       20.26      5.11 o 
  -8   7   4       39.76       43.29      3.04 o 
  -7   7   4       10.95       10.14      2.73 o 
  -6   7   4        0.42        0.83      2.58 o 
  -5   7   4       28.54       21.75      2.98 o 
  -4   7   4        0.04        2.12      3.79 o 
  -3   7   4      120.50      133.51      3.80 o 
  -2   7   4       23.21       24.61      3.47 o 
  -1   7   4      139.64      140.20      5.13 o 
   0   7   4       17.44       11.91      3.32 o 
   1   7   4        4.01        2.54      2.21 o 
   2   7   4       30.20       31.56      2.54 o 
   3   7   4       36.88       38.36      2.44 o 
   4   7   4       71.25       70.55      2.78 o 
   5   7   4        0.50        0.73      2.34 o 
   6   7   4        5.13        1.71      2.80 o 
   7   7   4        1.57        2.80      2.86 o 
   8   7   4        0.08       -1.56      3.51 o 
   9   7   4        0.62        0.00      3.30 o 
  10   7   4        1.39        0.41      5.60 o 
  11   7   4        2.88       -2.81      5.92 o 
 -10   8   4        1.26        2.24      5.47 o 
  -9   8   4        4.15        4.90      5.30 o 
  -8   8   4        2.36        4.07      4.14 o 
  -7   8   4        0.02       -2.59      3.76 o 
  -6   8   4       12.85       12.29      3.08 o 
  -5   8   4       33.93       28.32      4.12 o 
  -4   8   4       43.56       48.76      5.62 o 
  -3   8   4        0.91       -1.85      3.23 o 
  -2   8   4        1.92        2.92      4.09 o 
  -1   8   4       47.81       44.76      5.37 o 
   0   8   4       38.86       44.60      3.67 o 
   1   8   4        0.29       -1.22      2.23 o 
   2   8   4       27.93       31.60      2.65 o 
   3   8   4        0.45        0.79      2.29 o 
   4   8   4        8.33        9.73      3.05 o 
   5   8   4        2.24        0.51      2.61 o 
   6   8   4       16.12       17.87      2.85 o 
   7   8   4        2.09        1.71      3.59 o 
   8   8   4        1.66        0.10      4.31 o 
   9   8   4        2.27        6.07      4.00 o 
  10   8   4        7.96        5.48      6.09 o 
  -9   9   4        0.53        4.33      5.69 o 
  -8   9   4        0.71        0.11      5.05 o 
  -7   9   4        0.42       -4.19      5.37 o 
  -6   9   4       24.47       28.20      6.22 o 
  -5   9   4       14.84       12.67      5.88 o 
  -4   9   4        2.86        0.29      5.45 o 
  -3   9   4        1.78        0.61      4.53 o 
  -2   9   4        1.65        1.69      4.17 o 
  -1   9   4        0.00       -2.06      4.09 o 
   0   9   4        3.09       -0.06      2.46 o 
   1   9   4        9.88       10.71      2.71 o 
   2   9   4        3.94        3.52      2.83 o 
   3   9   4        3.39        4.41      3.07 o 
   4   9   4        0.96        0.31      3.06 o 
   5   9   4        0.61        1.62      2.99 o 
   6   9   4        4.40        2.60      3.35 o 
   7   9   4        3.33        4.83      4.12 o 
   8   9   4        0.27       -2.29      4.79 o 
  -6  10   4        1.26        1.01      6.04 o 
  -5  10   4       22.14       27.68      6.29 o 
  -4  10   4        0.90        3.13      6.21 o 
  -3  10   4        1.01       -1.11      5.45 o 
  -2  10   4       23.69       32.65      5.90 o 
  -1  10   4        9.91        9.54      5.93 o 
   0  10   4        0.14       -1.43      5.35 o 
   1  10   4        0.16       -3.16      3.94 o 
   2  10   4        0.40        1.19      4.02 o 
   3  10   4        0.15        1.76      3.37 o 
   4  10   4        1.00        1.54      3.42 o 
   5  10   4        2.62        2.93      3.69 o 
   6  10   4        2.40        2.73      3.74 o 
  -3  11   4        0.00       -2.15      5.43 o 
  -2  11   4        3.80        8.94      5.93 o 
  -1  11   4        2.11        0.00      6.08 o 
   0  11   4        0.00        5.02      5.53 o 
   1  11   4        0.06       -1.07      5.69 o 
   2  11   4        1.54       -1.57      4.75 o 
 -14   1   5       42.60       44.32      4.34 o 
 -13   1   5       78.89       75.35      4.78 o 
 -12   1   5        3.84        3.26      3.91 o 
 -11   1   5        1.83        0.33      3.29 o 
 -10   1   5        9.54        9.99      3.42 o 
  -9   1   5      331.97      319.79      5.07 o 
  -8   1   5      406.05      399.05      4.85 o 
  -7   1   5      291.75      270.31      3.60 o 
  -6   1   5      317.06      310.43      3.65 o 
  -5   1   5      124.47      116.02      2.21 o 
  -4   1   5      109.98       95.20      1.92 o 
  -3   1   5       31.52       25.99      1.96 o 
  -2   1   5      507.25      493.27      3.67 o 
  -1   1   5      809.15      804.27      4.78 o 
   0   1   5      109.90      111.60      2.20 o 
   1   1   5      120.82      111.38      3.34 o 
   2   1   5        0.74        0.62      0.97 o 
   3   1   5      237.39      235.19      2.92 o 
   4   1   5        4.29        4.77      1.29 o 
   5   1   5       60.31       56.84      1.77 o 
   6   1   5       13.34       13.49      1.67 o 
   7   1   5       72.07       75.76      2.19 o 
   8   1   5        0.04       -0.37      1.66 o 
   9   1   5        0.97        1.29      2.20 o 
  10   1   5       64.13       63.02      2.16 o 
  11   1   5        3.30        4.66      3.43 o 
  12   1   5       30.26       26.19      4.19 o 
  13   1   5        7.61        8.91      4.60 o 
 -14   2   5        0.07       -1.61      5.01 o 
 -13   2   5        1.69        3.63      4.05 o 
 -12   2   5       44.61       45.90      4.72 o 
 -11   2   5       17.80       18.72      3.72 o 
 -10   2   5      137.64      126.49      4.49 o 
  -9   2   5      200.04      182.55      4.86 o 
  -8   2   5      149.37      144.77      3.76 o 
  -7   2   5       12.70       11.13      2.65 o 
  -6   2   5       27.08       30.25      2.72 o 
  -5   2   5      149.55      146.43      3.20 o 
  -4   2   5      141.91      140.19      2.97 o 
  -3   2   5      317.91      341.71      3.71 o 
  -2   2   5      236.62      271.59      2.92 o 
  -1   2   5      161.59      138.02      2.37 o 
   0   2   5       39.68       34.07      1.55 o 
   1   2   5       30.65       25.45      1.32 o 
   2   2   5       25.18       25.20      1.51 o 
   3   2   5       27.17       20.92      1.60 o 
   4   2   5       27.27       27.16      1.65 o 
   5   2   5        5.42        6.12      1.64 o 
   6   2   5       10.75        9.80      1.90 o 
   7   2   5        0.16        0.88      1.77 o 
   8   2   5       18.84       18.55      1.74 o 
   9   2   5        9.30       11.69      2.37 o 
  10   2   5        0.54        1.25      2.43 o 
  11   2   5       29.86       29.63      3.86 o 
  12   2   5        0.54       -1.39      3.97 o 
  13   2   5        1.36       -1.16      5.12 o 
 -13   3   5        0.00        1.06      5.23 o 
 -12   3   5       20.12       15.97      5.40 o 
 -11   3   5       11.54       13.05      4.38 o 
 -10   3   5       24.92       15.55      4.55 o 
  -9   3   5       27.34       25.88      4.10 o 
  -8   3   5        0.48        2.88      2.77 o 
  -7   3   5       12.46       12.79      2.76 o 
  -6   3   5        9.07        8.22      2.08 o 
  -5   3   5       10.55       11.43      1.78 o 
  -4   3   5        0.66       -0.20      2.19 o 
  -3   3   5        5.64        3.71      2.16 o 
  -2   3   5       14.99       16.21      2.05 o 
  -1   3   5        4.52        3.06      1.94 o 
   0   3   5       19.80       16.82      1.58 o 
   1   3   5       14.51       10.54      1.59 o 
   2   3   5      247.83      255.86      2.46 o 
   3   3   5        0.02        0.51      1.61 o 
   4   3   5       88.51       88.35      2.39 o 
   5   3   5       97.91       98.55      2.38 o 
   6   3   5       67.35       74.38      2.46 o 
   7   3   5       24.21       24.10      2.10 o 
   8   3   5       17.90       14.31      1.95 o 
   9   3   5       23.29       22.51      2.71 o 
  10   3   5        0.00       -1.74      2.73 o 
  11   3   5        8.20        7.93      4.64 o 
  12   3   5       19.66       22.40      4.37 o 
  13   3   5       20.51       21.76      4.53 o 
 -13   4   5        6.59        9.11      5.35 o 
 -12   4   5       20.00       20.71      5.39 o 
 -11   4   5        6.40       11.95      3.42 o 
 -10   4   5      114.06      109.14      4.63 o 
  -9   4   5       65.98       57.93      3.15 o 
  -8   4   5       70.52       70.25      2.94 o 
  -7   4   5       86.02       82.68      3.26 o 
  -6   4   5        0.06        1.98      2.45 o 
  -5   4   5        4.21        4.29      1.88 o 
  -4   4   5      470.64      452.67      3.91 o 
  -3   4   5       51.81       48.96      2.53 o 
  -2   4   5       97.06       95.08      2.74 o 
  -1   4   5       21.62       24.46      1.75 o 
   0   4   5      181.29      186.59      2.58 o 
   1   4   5       29.73       32.23      1.99 o 
   2   4   5       46.89       47.30      2.07 o 
   3   4   5     1045.88     1067.64      7.26 o 
   4   4   5       70.74       69.99      2.21 o 
   5   4   5      100.24       98.91      2.59 o 
   6   4   5        0.54       -0.33      2.09 o 
   7   4   5       23.48       26.23      2.34 o 
   8   4   5       58.71       64.92      2.49 o 
   9   4   5       27.00       28.61      2.78 o 
  10   4   5       58.26       48.62      4.00 o 
  11   4   5       56.14       64.08      5.69 o 
  12   4   5        0.29       -2.53      4.92 o 
 -12   5   5        0.68        0.94      4.56 o 
 -11   5   5        7.80       12.44      5.13 o 
 -10   5   5        0.09        1.38      4.23 o 
  -9   5   5        1.34        3.06      3.35 o 
  -8   5   5        3.42        2.92      3.24 o 
  -7   5   5       18.44       14.43      2.97 o 
  -6   5   5       23.16       19.15      2.56 o 
  -5   5   5        9.12        8.64      2.26 o 
  -4   5   5        0.00       -0.13      1.88 o 
  -3   5   5        3.16        1.73      2.29 o 
  -2   5   5        7.83        6.88      2.06 o 
  -1   5   5        0.02       -0.69      1.91 o 
   0   5   5      264.68      262.46      3.51 o 
   1   5   5       71.32       68.43      2.48 o 
   2   5   5        8.63        8.45      2.04 o 
   3   5   5       10.62        7.83      1.95 o 
   4   5   5        1.08        0.74      1.90 o 
   5   5   5        6.37        5.98      2.18 o 
   6   5   5       15.81       17.09      2.25 o 
   7   5   5       10.99       10.57      2.11 o 
   8   5   5        9.65        7.22      2.27 o 
   9   5   5        0.00        1.50      2.89 o 
  10   5   5        4.45        5.73      3.72 o 
  11   5   5        0.23       -1.11      4.27 o 
  12   5   5        5.31        3.75      4.97 o 
 -11   6   5        1.80        2.18      4.14 o 
 -10   6   5       15.80       14.01      4.31 o 
  -9   6   5       10.17       10.75      4.05 o 
  -8   6   5        0.58       -1.43      2.92 o 
  -7   6   5       19.32       21.51      3.00 o 
  -6   6   5        1.14        2.96      2.74 o 
  -5   6   5        0.43        0.66      1.90 o 
  -4   6   5        6.67        3.16      1.86 o 
  -3   6   5       76.33       75.56      2.49 o 
  -2   6   5       61.95       54.32      2.54 o 
  -1   6   5        0.34       -0.27      2.21 o 
   0   6   5       75.00       75.25      2.89 o 
   1   6   5       52.67       49.29      2.93 o 
   2   6   5        3.24        2.66      2.15 o 
   3   6   5       42.48       37.08      2.37 o 
   4   6   5      248.87      245.21      3.96 o 
   5   6   5       38.31       35.91      2.94 o 
   6   6   5        1.08        1.00      2.79 o 
   7   6   5       14.18       14.52      2.68 o 
   8   6   5        0.04       -0.92      3.11 o 
   9   6   5        0.02        4.81      3.41 o 
  10   6   5        0.99       -0.97      4.10 o 
  11   6   5       12.94       18.57      4.39 o 
 -10   7   5        2.45        0.44      4.31 o 
  -9   7   5       20.65       21.36      4.06 o 
  -8   7   5        7.55        9.17      3.66 o 
  -7   7   5       25.15       26.73      3.15 o 
  -6   7   5        0.61        2.43      2.73 o 
  -5   7   5       24.93       29.80      3.08 o 
  -4   7   5        2.67        1.10      3.24 o 
  -3   7   5        2.62        1.62      2.94 o 
  -2   7   5       13.87        6.16      3.05 o 
  -1   7   5      239.33      253.40      6.50 o 
   0   7   5       19.79       20.42      2.87 o 
   1   7   5        0.26        0.05      2.58 o 
   2   7   5       22.33       30.34      2.79 o 
   3   7   5       19.49       21.25      2.53 o 
   4   7   5       14.17       13.20      2.53 o 
   5   7   5        5.99        5.48      2.70 o 
   6   7   5       40.97       34.38      3.65 o 
   7   7   5        2.39        3.31      4.30 o 
   8   7   5        0.36        2.37      3.97 o 
   9   7   5        0.39        0.60      5.35 o 
  10   7   5        3.52        2.70      5.49 o 
  -9   8   5        0.04       -1.31      5.24 o 
  -8   8   5        6.97        0.08      4.03 o 
  -7   8   5       14.81       14.91      4.19 o 
  -6   8   5        1.93        1.91      3.49 o 
  -5   8   5        0.13        0.70      3.55 o 
  -4   8   5        0.19       -2.97      4.05 o 
  -3   8   5       11.55        7.38      3.40 o 
  -2   8   5       50.12       47.05      4.11 o 
  -1   8   5       68.31       74.24      4.34 o 
   0   8   5       30.97       34.56      3.39 o 
   1   8   5        0.57        1.65      2.61 o 
   2   8   5        0.00        0.15      2.88 o 
   3   8   5        3.32        2.03      2.62 o 
   4   8   5       18.10       18.02      3.37 o 
   5   8   5       17.73       13.97      3.56 o 
   6   8   5       13.58        9.12      4.11 o 
   7   8   5        4.88        1.79      4.73 o 
   8   8   5        0.05       -1.78      4.40 o 
  -7   9   5        7.03        8.67      5.15 o 
  -6   9   5        4.39        1.63      5.51 o 
  -5   9   5        4.20        7.67      5.08 o 
  -4   9   5       18.55       15.53      5.73 o 
  -3   9   5        1.12        5.70      5.94 o 
  -2   9   5       25.87       31.29      5.43 o 
  -1   9   5        0.01        0.66      4.11 o 
   0   9   5        0.19       -1.87      3.69 o 
   1   9   5        0.52       -0.72      3.14 o 
   2   9   5        0.03       -1.96      3.73 o 
   3   9   5       11.95        9.96      3.56 o 
   4   9   5        5.47        1.61      3.58 o 
   5   9   5       24.94       21.89      3.75 o 
   6   9   5        0.11        0.23      4.15 o 
   7   9   5        1.98        1.50      4.91 o 
  -5  10   5        5.08        7.09      8.28 o 
  -4  10   5        0.01        2.11      5.29 o 
  -3  10   5       10.31        9.96      6.73 o 
  -2  10   5        9.35        8.74      6.80 o 
  -1  10   5        0.38        3.05      5.71 o 
   0  10   5        0.02       -5.32      5.93 o 
   1  10   5        3.47        6.49      4.08 o 
   2  10   5        1.48       -0.69      4.34 o 
   3  10   5        2.43       -0.72      4.10 o 
   4  10   5        3.40        0.88      4.04 o 
 -13   0   6        2.88        0.38      5.53 o 
 -12   0   6       14.88       13.45      6.13 o 
 -11   0   6       80.74       89.10      7.57 o 
 -10   0   6       15.74       10.81      5.62 o 
  -9   0   6      209.37      220.67      6.29 o 
  -8   0   6     1511.62     1558.52     12.70 o 
  -7   0   6      479.74      502.80      5.92 o 
  -6   0   6        0.40        0.42      2.50 o 
  -5   0   6        4.23        4.72      2.17 o 
  -4   0   6        8.55       15.44      1.93 o 
  -3   0   6      195.69      208.47      2.81 o 
  -2   0   6      893.69      988.48      8.35 o 
  -1   0   6      533.26      586.85      6.75 o 
   0   0   6      101.68      113.84      3.84 o 
   1   0   6       59.56       55.40      2.97 o 
   2   0   6       16.75       12.98      2.93 o 
   3   0   6      342.96      342.74      5.07 o 
   4   0   6        5.99       11.20      2.98 o 
   5   0   6      560.44      615.63      7.73 o 
   6   0   6        3.01        2.69      2.74 o 
   7   0   6       12.28       13.24      2.89 o 
   8   0   6       13.90       13.64      2.97 o 
   9   0   6        0.20       -0.12      2.06 o 
  10   0   6        6.92       11.17      2.35 o 
  11   0   6       18.72       20.11      6.95 o 
  12   0   6       70.49       75.17      8.38 o 
 -13   1   6        1.56        1.90      4.15 o 
 -12   1   6       38.83       42.69      4.46 o 
 -11   1   6        8.79        9.48      3.38 o 
 -10   1   6        1.97        0.71      3.28 o 
  -9   1   6       13.03       12.17      3.39 o 
  -8   1   6      289.25      316.69      4.30 o 
  -7   1   6       44.24       47.02      2.40 o 
  -6   1   6        5.65        7.50      1.74 o 
  -5   1   6      148.93      151.91      2.43 o 
  -4   1   6        3.72        3.41      1.84 o 
  -3   1   6      136.21      141.79      2.48 o 
  -2   1   6       92.79      103.21      1.89 o 
  -1   1   6      379.12      409.82      3.96 o 
   0   1   6        7.79        7.31      1.32 o 
   1   1   6        5.05        3.48      2.05 o 
   2   1   6        7.95        9.29      2.12 o 
   3   1   6       29.13       32.48      2.30 o 
   4   1   6        3.90        4.46      1.60 o 
   5   1   6       95.57       93.90      2.97 o 
   6   1   6        0.65        2.69      2.06 o 
   7   1   6        2.21        2.11      2.25 o 
   8   1   6       16.23       16.04      2.05 o 
   9   1   6        0.23        1.00      1.47 o 
  10   1   6       16.61       17.22      2.66 o 
  11   1   6       22.68       25.62      4.42 o 
  12   1   6       16.31       16.34      4.48 o 
 -13   2   6       23.35       34.37      4.82 o 
 -12   2   6        0.25        4.38      4.28 o 
 -11   2   6       10.85       15.23      4.29 o 
 -10   2   6        9.43        9.99      4.33 o 
  -9   2   6       72.39       76.98      4.70 o 
  -8   2   6      363.25      375.92      5.48 o 
  -7   2   6        1.75        2.13      2.73 o 
  -6   2   6      107.99      118.16      2.63 o 
  -5   2   6        0.23       -1.53      2.31 o 
  -4   2   6       23.05       23.04      2.22 o 
  -3   2   6        0.05        0.65      1.90 o 
  -2   2   6      250.41      271.58      3.15 o 
  -1   2   6        0.43        1.91      1.55 o 
   0   2   6       17.60       16.04      1.19 o 
   1   2   6       89.55       98.27      2.23 o 
   2   2   6       48.37       50.90      2.21 o 
   3   2   6        5.60        2.75      1.65 o 
   4   2   6      232.96      232.18      2.31 o 
   5   2   6        0.19        0.18      1.77 o 
   6   2   6        1.57        0.07      2.00 o 
   7   2   6       16.28       13.85      2.03 o 
   8   2   6       13.41       13.94      2.05 o 
   9   2   6       41.35       40.20      2.21 o 
  10   2   6       17.94       21.12      3.11 o 
  11   2   6       58.52       51.85      4.46 o 
  12   2   6        5.93        9.44      4.29 o 
 -13   3   6       37.19       41.37      6.19 o 
 -12   3   6       14.09       13.20      5.52 o 
 -11   3   6       35.92       42.92      4.77 o 
 -10   3   6        2.86        4.70      4.16 o 
  -9   3   6       21.77       20.79      3.52 o 
  -8   3   6       83.83       91.35      3.88 o 
  -7   3   6      294.09      321.25      4.14 o 
  -6   3   6        8.48       11.53      1.65 o 
  -5   3   6       15.45       14.81      2.54 o 
  -4   3   6       64.77       73.69      2.91 o 
  -3   3   6        1.75       -0.10      1.95 o 
  -2   3   6        3.09        3.34      1.73 o 
  -1   3   6        0.31        1.08      1.57 o 
   0   3   6       92.37      108.76      2.17 o 
   1   3   6       79.33       72.72      1.66 o 
   2   3   6       27.52       26.36      1.49 o 
   3   3   6        3.02        2.02      1.90 o 
   4   3   6      183.85      183.41      2.89 o 
   5   3   6       61.49       59.12      2.27 o 
   6   3   6       33.09       33.90      2.27 o 
   7   3   6        5.85        3.02      2.16 o 
   8   3   6       33.21       35.02      2.35 o 
   9   3   6        7.25        8.05      1.75 o 
  10   3   6       17.49       17.77      3.41 o 
  11   3   6        1.53        6.10      4.40 o 
  12   3   6        9.91       11.22      4.67 o 
 -12   4   6        3.05        2.30      5.75 o 
 -11   4   6       11.96       16.53      4.28 o 
 -10   4   6        1.41        1.58      3.06 o 
  -9   4   6        0.42        1.15      2.86 o 
  -8   4   6       13.11       16.48      3.29 o 
  -7   4   6        0.01       -0.41      2.50 o 
  -6   4   6        0.01       -0.74      1.73 o 
  -5   4   6       10.25        9.20      2.83 o 
  -4   4   6       13.01       12.27      2.55 o 
  -3   4   6        6.35        5.77      2.21 o 
  -2   4   6        0.00       -0.18      2.06 o 
  -1   4   6       48.84       49.66      2.47 o 
   0   4   6        0.94        0.87      1.63 o 
   1   4   6        8.56        9.84      1.76 o 
   2   4   6       13.22       13.07      1.77 o 
   3   4   6       92.47       94.47      2.59 o 
   4   4   6        1.61        0.18      2.18 o 
   5   4   6      176.47      178.28      3.21 o 
   6   4   6        2.48        3.07      2.35 o 
   7   4   6        2.58        2.36      2.21 o 
   8   4   6        5.71        5.87      2.33 o 
   9   4   6        0.56       -0.56      2.29 o 
  10   4   6       15.08       15.63      4.66 o 
  11   4   6        0.96        0.49      4.73 o 
 -11   5   6       11.05       13.85      7.38 o 
 -10   5   6        3.31        1.81      4.27 o 
  -9   5   6        0.12        0.85      3.55 o 
  -8   5   6       15.03       15.68      3.32 o 
  -7   5   6       49.26       44.76      3.21 o 
  -6   5   6       33.27       31.48      2.45 o 
  -5   5   6        0.01       -0.44      1.55 o 
  -4   5   6       12.86       17.42      2.47 o 
  -3   5   6       16.87       18.06      2.42 o 
  -2   5   6       93.76       89.32      3.09 o 
  -1   5   6        4.07        3.57      1.88 o 
   0   5   6      478.03      491.41      5.22 o 
   1   5   6      110.85      109.24      2.52 o 
   2   5   6       29.78       27.03      2.17 o 
   3   5   6       13.03       10.65      2.18 o 
   4   5   6        8.31        8.28      2.25 o 
   5   5   6        1.71        1.52      2.40 o 
   6   5   6       38.00       35.93      3.18 o 
   7   5   6       74.89       77.13      3.56 o 
   8   5   6       23.56       17.68      3.02 o 
   9   5   6       10.95        6.83      4.03 o 
  10   5   6        5.19        6.66      4.01 o 
 -11   6   6        3.65        5.43      5.68 o 
 -10   6   6        0.12       -1.88      5.93 o 
  -9   6   6       21.97       21.58      5.76 o 
  -8   6   6        0.38        1.94      3.16 o 
  -7   6   6        0.16       -0.79      2.85 o 
  -6   6   6       35.26       35.82      2.54 o 
  -5   6   6        1.34        0.08      1.96 o 
  -4   6   6        1.05       -0.55      2.45 o 
  -3   6   6      200.34      203.31      4.16 o 
  -2   6   6        7.58        8.46      2.67 o 
  -1   6   6       83.94       93.35      2.95 o 
   0   6   6       31.00       28.24      2.50 o 
   1   6   6       76.74       79.55      2.87 o 
   2   6   6        1.62        3.11      2.54 o 
   3   6   6       18.65       18.27      2.58 o 
   4   6   6       95.75       83.65      2.92 o 
   5   6   6        2.37        1.67      2.53 o 
   6   6   6       18.66       14.00      2.85 o 
   7   6   6        9.54       10.25      3.70 o 
   8   6   6        1.49        3.00      3.44 o 
   9   6   6        3.21        7.45      4.27 o 
  10   6   6        0.30        0.65      4.63 o 
  -9   7   6        1.19        0.81      5.13 o 
  -8   7   6       17.36       17.18      5.00 o 
  -7   7   6        0.87       -0.95      4.58 o 
  -6   7   6        2.30        6.26      2.73 o 
  -5   7   6        0.26        1.80      2.71 o 
  -4   7   6        1.15       -0.12      4.28 o 
  -3   7   6       17.57       15.18      2.86 o 
  -2   7   6        8.06       14.77      3.61 o 
  -1   7   6       22.49       21.65      3.03 o 
   0   7   6        7.25        4.60      3.00 o 
   1   7   6        3.30        3.27      2.58 o 
   2   7   6        0.19       -0.29      2.73 o 
   3   7   6        5.40        3.21      2.76 o 
   4   7   6       33.72       38.10      2.97 o 
   5   7   6        0.00        2.03      2.80 o 
   6   7   6       22.13       16.79      4.08 o 
   7   7   6        0.96        0.55      3.82 o 
   8   7   6        0.18       -0.93      4.02 o 
   9   7   6        2.99        2.63      5.33 o 
  -8   8   6        4.76       -0.16      5.51 o 
  -7   8   6        7.15        7.89      5.43 o 
  -6   8   6        0.54       -2.19      5.15 o 
  -5   8   6        7.54        6.43      6.12 o 
  -4   8   6        2.25        1.10      5.63 o 
  -3   8   6        0.00       -1.53      5.95 o 
  -2   8   6        4.30        5.06      5.03 o 
  -1   8   6        6.50        4.90      3.06 o 
   0   8   6       15.35       12.10      3.02 o 
   1   8   6        0.74        0.80      2.63 o 
   2   8   6        1.56        3.08      3.41 o 
   3   8   6        4.05        0.88      3.61 o 
   4   8   6        1.73        3.71      3.85 o 
   5   8   6        2.39        1.04      3.83 o 
   6   8   6        2.24        2.00      4.08 o 
   7   8   6        0.71        1.13      4.40 o 
  -6   9   6        0.00       -1.08      6.29 o 
  -5   9   6        1.43        1.11      7.71 o 
  -4   9   6        1.32       -0.47      8.01 o 
  -3   9   6        0.81        8.76      6.36 o 
  -2   9   6       17.43       19.92      6.62 o 
  -1   9   6        6.44        8.39      5.04 o 
   0   9   6        2.35        0.95      4.37 o 
   1   9   6        0.00        0.79      3.69 o 
   2   9   6        0.60        0.64      4.11 o 
   3   9   6        4.14        7.11      4.14 o 
   4   9   6        2.14        2.97      4.03 o 
   5   9   6        5.85        7.28      3.70 o 
  -1  10   6        0.59        0.51      6.10 o 
   0  10   6        0.03       -3.19      5.63 o 
   1  10   6        1.72        2.51      5.17 o 
 -12   1   7        0.00       -4.71      4.71 o 
 -11   1   7       20.79       26.40      4.69 o 
 -10   1   7       15.17       11.90      4.15 o 
  -9   1   7        5.47        7.00      3.46 o 
  -8   1   7       56.05       52.40      2.75 o 
  -7   1   7      256.11      256.05      3.76 o 
  -6   1   7       30.93       32.79      1.87 o 
  -5   1   7       19.02       16.25      2.14 o 
  -4   1   7       50.80       47.74      2.09 o 
  -3   1   7       30.33       28.63      1.82 o 
  -2   1   7       37.45       34.52      1.63 o 
  -1   1   7       79.95       73.53      3.81 o 
   0   1   7      116.71      106.05      2.84 o 
   1   1   7       34.27       36.80      2.85 o 
   2   1   7       26.29       25.09      3.08 o 
   3   1   7       39.98       42.18      4.44 o 
   4   1   7       12.46       14.26      2.77 o 
   5   1   7        4.55        4.07      1.56 o 
   6   1   7        0.09       -0.92      2.17 o 
   7   1   7        1.47        1.48      2.17 o 
   8   1   7        4.91        3.46      2.34 o 
   9   1   7        3.85        4.65      2.50 o 
  10   1   7        0.14       -0.47      3.80 o 
  11   1   7        6.24        9.48      4.20 o 
 -12   2   7        5.88        5.47      5.75 o 
 -11   2   7        0.14       -3.76      5.57 o 
 -10   2   7        0.01        1.48      4.41 o 
  -9   2   7        1.41       -0.44      3.75 o 
  -8   2   7        6.78        8.82      2.38 o 
  -7   2   7      216.56      204.39      4.83 o 
  -6   2   7       37.19       36.63      3.08 o 
  -5   2   7        9.28       12.93      2.80 o 
  -4   2   7        0.01       -0.24      2.36 o 
  -3   2   7       14.48       11.20      2.50 o 
  -2   2   7       16.17       16.58      2.23 o 
  -1   2   7       60.56       50.53      2.33 o 
   0   2   7      122.98      129.19      3.30 o 
   1   2   7        0.02        1.04      1.66 o 
   2   2   7       13.92       10.75      0.97 o 
   3   2   7        1.89        1.69      1.32 o 
   4   2   7       77.47       76.37      2.94 o 
   5   2   7       10.84        9.71      2.91 o 
   6   2   7       13.56       12.99      3.11 o 
   7   2   7        1.03        3.11      3.07 o 
   8   2   7       13.76       16.60      2.90 o 
   9   2   7        0.93        1.33      3.13 o 
  10   2   7        0.52       -1.43      4.13 o 
  11   2   7       20.91       23.63      5.50 o 
 -11   3   7        0.05       -2.01      4.56 o 
 -10   3   7        3.32        4.03      4.29 o 
  -9   3   7        1.88        0.08      2.67 o 
  -8   3   7        7.49        3.20      2.10 o 
  -7   3   7       83.94       96.16      4.32 o 
  -6   3   7      382.05      362.88      5.86 o 
  -5   3   7       66.94       53.66      3.48 o 
  -4   3   7       50.93       43.69      3.57 o 
  -3   3   7       13.02       12.85      2.81 o 
  -2   3   7        1.96        3.14      2.39 o 
  -1   3   7       12.28        8.73      1.99 o 
   0   3   7      102.09       92.78      2.12 o 
   1   3   7      409.23      416.20      4.12 o 
   2   3   7      240.63      229.74      4.09 o 
   3   3   7       73.13       68.26      2.53 o 
   4   3   7       20.57       19.86      1.40 o 
   5   3   7        7.96       10.46      1.65 o 
   6   3   7       26.12       25.73      2.32 o 
   7   3   7        0.03        0.03      2.24 o 
   8   3   7        4.34        3.32      2.54 o 
   9   3   7       17.96       18.77      3.91 o 
  10   3   7       12.86       12.55      5.03 o 
 -11   4   7       17.31       20.42      5.92 o 
 -10   4   7       16.51       14.78      6.45 o 
  -9   4   7       13.00       13.45      5.78 o 
  -8   4   7        2.68        5.05      6.02 o 
  -7   4   7       14.17       13.11      4.49 o 
  -6   4   7        3.02        4.59      4.01 o 
  -5   4   7       28.42       28.24      3.95 o 
  -4   4   7       23.74       25.74      3.27 o 
  -3   4   7       23.08       24.24      2.59 o 
  -2   4   7       34.94       28.45      2.52 o 
  -1   4   7        9.30        8.25      2.19 o 
   0   4   7       15.00       16.60      1.86 o 
   1   4   7       14.07       13.10      1.62 o 
   2   4   7       86.00       80.20      2.38 o 
   3   4   7        8.92       10.21      2.57 o 
   4   4   7       12.36        9.86      2.47 o 
   5   4   7       25.39       21.04      2.55 o 
   6   4   7        2.45        2.83      2.59 o 
   7   4   7        3.56        3.55      2.67 o 
   8   4   7        1.46        1.65      3.09 o 
   9   4   7        3.13        3.39      3.87 o 
  10   4   7        9.17        6.10      4.98 o 
 -10   5   7        3.05        6.31      6.26 o 
  -9   5   7        0.13        3.63      5.98 o 
  -8   5   7        2.03       -0.98      5.75 o 
  -7   5   7        2.84       -1.47      5.22 o 
  -6   5   7       89.08       85.26      4.94 o 
  -5   5   7       22.04       24.29      3.27 o 
  -4   5   7       14.52       15.34      2.89 o 
  -3   5   7       27.26       24.08      2.84 o 
  -2   5   7       13.06        9.59      2.59 o 
  -1   5   7        6.33        8.03      2.27 o 
   0   5   7       86.61       84.81      3.35 o 
   1   5   7       90.02       90.07      2.61 o 
   2   5   7        0.01        0.71      2.10 o 
   3   5   7       32.81       27.47      2.39 o 
   4   5   7        9.68        9.01      2.59 o 
   5   5   7        5.32        3.36      3.02 o 
   6   5   7        8.00        3.81      2.96 o 
   7   5   7        0.00        0.46      3.01 o 
   8   5   7        0.23       -2.65      3.20 o 
   9   5   7        2.88        5.09      4.68 o 
  -9   6   7        4.24       -4.19      5.87 o 
  -8   6   7        0.97       -2.38      4.95 o 
  -7   6   7       23.58       20.16      5.00 o 
  -6   6   7       15.86       12.29      4.81 o 
  -5   6   7        0.69        0.64      3.98 o 
  -4   6   7        4.18        6.43      4.19 o 
  -3   6   7        2.35        0.93      2.84 o 
  -2   6   7       21.06       19.89      3.19 o 
  -1   6   7        6.08        4.17      2.87 o 
   0   6   7       23.67       25.03      2.50 o 
   1   6   7       33.94       30.10      2.73 o 
   2   6   7        6.07        4.40      2.24 o 
   3   6   7        0.09        0.11      2.52 o 
   4   6   7       27.93       23.23      3.25 o 
   5   6   7        8.34        9.43      3.47 o 
   6   6   7        5.32        4.49      3.56 o 
   7   6   7        0.88        1.46      3.61 o 
   8   6   7        3.45       -1.14      5.42 o 
  -8   7   7        1.21       -1.63      5.30 o 
  -7   7   7        2.57        3.09      5.05 o 
  -6   7   7        3.75        6.72      5.49 o 
  -5   7   7        1.36       -0.67      5.21 o 
  -4   7   7        0.10        3.77      5.76 o 
  -3   7   7        1.23        2.21      4.84 o 
  -2   7   7       16.43       14.55      6.15 o 
  -1   7   7        3.82        2.57      3.89 o 
   0   7   7        0.42        0.90      5.02 o 
   1   7   7       20.02       20.32      3.57 o 
   2   7   7        0.57       -2.14      3.44 o 
   3   7   7        3.91        1.18      3.77 o 
   4   7   7        0.28        1.22      3.86 o 
   5   7   7        3.62        2.55      4.02 o 
   6   7   7        0.32       -2.62      4.17 o 
   7   7   7        5.89        6.80      4.56 o 
  -6   8   7        1.73        8.56      5.61 o 
  -5   8   7        0.17       -4.35      6.29 o 
  -4   8   7        0.56       -3.62      5.73 o 
  -3   8   7        0.01        2.96      6.05 o 
  -2   8   7        9.90        4.49      6.15 o 
  -1   8   7       15.33       11.54      5.18 o 
   0   8   7        0.71        4.30      5.11 o 
   1   8   7        0.00        2.66      3.73 o 
   2   8   7        5.00        3.77      3.64 o 
   3   8   7        6.04        2.93      4.08 o 
   4   8   7        1.70        1.48      3.81 o 
   5   8   7       16.79       11.41      4.28 o 
  -3   9   7        6.24        4.79      6.91 o 
  -2   9   7        0.03       -4.32      5.67 o 
  -1   9   7        0.95        4.81      5.31 o 
   0   9   7        0.82        6.44      4.18 o 
   1   9   7        0.02       -2.21      4.37 o 
   2   9   7        1.98        6.83      3.97 o 
 -11   0   8       23.86       28.94      6.38 o 
 -10   0   8        0.66       -5.68      5.68 o 
  -9   0   8        0.19       -1.73      5.37 o 
  -8   0   8       37.66       27.99      4.13 o 
  -7   0   8      159.99      166.39      4.98 o 
  -6   0   8       23.16       24.81      2.36 o 
  -5   0   8        2.41        2.38      3.60 o 
  -4   0   8       73.99       84.53      4.21 o 
  -3   0   8       16.26       17.96      3.25 o 
  -2   0   8       10.80        5.65      6.73 o 
  -1   0   8       20.87       18.51      3.29 o 
   0   0   8       41.02       45.36      4.24 o 
   1   0   8       31.63       32.64      4.54 o 
   2   0   8       49.73       57.55      5.42 o 
   3   0   8       42.40       48.92      5.29 o 
   4   0   8        6.27        7.15      5.06 o 
   5   0   8      202.50      204.09      6.81 o 
   6   0   8       81.75       78.38      6.34 o 
   7   0   8        5.15        6.95      5.46 o 
   8   0   8        1.43       -1.60      5.59 o 
   9   0   8       11.12       16.65     10.52 o 
  10   0   8        1.30       -2.75     10.75 o 
 -11   1   8        1.14        3.18      5.05 o 
 -10   1   8        2.97        2.26      4.71 o 
  -9   1   8       12.57       14.34      4.20 o 
  -8   1   8       12.40       13.17      3.34 o 
  -7   1   8        3.15        3.92      2.90 o 
  -6   1   8       19.43       21.59      2.44 o 
  -5   1   8       74.07       74.63      2.65 o 
  -4   1   8       32.10       31.75      2.26 o 
  -3   1   8       27.46       25.71      1.92 o 
  -2   1   8       16.05       19.36      4.36 o 
  -1   1   8        3.64        2.15      3.57 o 
   0   1   8        0.40        0.61      1.86 o 
   1   1   8       87.78       86.89      3.52 o 
   2   1   8       82.77       88.93      4.35 o 
   3   1   8      104.87      121.55      4.73 o 
   4   1   8       62.47       65.68      2.95 o 
   5   1   8       15.98       19.31      3.89 o 
   6   1   8       17.74       20.58      3.96 o 
   7   1   8        4.94        6.04      2.30 o 
   8   1   8        0.01        3.13      3.57 o 
   9   1   8        2.63        1.64      4.61 o 
  10   1   8        4.87        3.17      6.04 o 
 -10   2   8       33.40       35.14      4.64 o 
  -9   2   8       14.97       16.24      4.34 o 
  -8   2   8       19.71       21.31      4.24 o 
  -7   2   8      140.59      130.65      4.44 o 
  -6   2   8       21.62       20.48      2.71 o 
  -5   2   8        4.19        8.04      2.24 o 
  -4   2   8        0.00        1.53      2.05 o 
  -3   2   8        9.26        9.84      2.09 o 
  -2   2   8       17.50       15.33      1.47 o 
  -1   2   8       42.21       40.64      2.70 o 
   0   2   8        1.15        0.65      1.22 o 
   1   2   8        0.49        0.95      2.43 o 
   2   2   8        0.27       -0.16      3.40 o 
   3   2   8        5.58        4.62      3.73 o 
   4   2   8        0.50        1.43      3.46 o 
   5   2   8        9.36        6.37      1.69 o 
   6   2   8       27.18       26.59      2.85 o 
   7   2   8       13.15       14.02      3.22 o 
   8   2   8        0.15        1.34      3.56 o 
   9   2   8        0.83       -2.56      4.54 o 
 -10   3   8       10.10       15.90      4.93 o 
  -9   3   8        6.66        6.44      5.11 o 
  -8   3   8       10.19       12.34      4.96 o 
  -7   3   8       54.45       52.33      4.57 o 
  -6   3   8      102.50      117.66      4.15 o 
  -5   3   8       71.17       76.47      4.17 o 
  -4   3   8        0.16       -0.69      3.07 o 
  -3   3   8        3.66        1.67      2.59 o 
  -2   3   8        5.45        5.12      2.25 o 
  -1   3   8       11.70        8.20      1.02 o 
   0   3   8       87.95       94.39      5.17 o 
   1   3   8       41.51       41.77      2.76 o 
   2   3   8      122.14      117.29      2.11 o 
   3   3   8        9.35        9.89      1.49 o 
   4   3   8       14.76       15.45      2.26 o 
   5   3   8        2.25        1.99      2.81 o 
   6   3   8       10.64       12.09      4.59 o 
   7   3   8        2.37        6.22      4.55 o 
   8   3   8        9.41       10.10      4.17 o 
   9   3   8        2.01        5.99      5.45 o 
  -9   4   8        6.19        4.96      6.28 o 
  -8   4   8        0.00        1.19      5.87 o 
  -7   4   8       24.91       27.90      5.81 o 
  -6   4   8        4.46        2.44      4.64 o 
  -5   4   8       10.10       10.30      3.69 o 
  -4   4   8        6.83        4.49      3.22 o 
  -3   4   8       11.54       11.57      2.79 o 
  -2   4   8       23.46       22.71      2.73 o 
  -1   4   8        6.03        7.36      2.30 o 
   0   4   8       18.75       18.31      1.44 o 
   1   4   8       10.86       10.55      1.34 o 
   2   4   8       20.45       20.08      2.61 o 
   3   4   8       25.89       25.67      2.41 o 
   4   4   8       17.87       18.28      2.58 o 
   5   4   8        0.27       -1.77      3.01 o 
   6   4   8        8.73       11.20      3.72 o 
   7   4   8        0.35        0.10      4.37 o 
   8   4   8        9.19        4.77      6.05 o 
  -9   5   8        0.01       -1.25      5.87 o 
  -8   5   8        4.05        5.09      5.52 o 
  -7   5   8        3.31        1.81      5.35 o 
  -6   5   8       18.19       25.96      5.66 o 
  -5   5   8       86.60       96.18      6.48 o 
  -4   5   8       17.20       18.24      4.46 o 
  -3   5   8       10.59        5.96      3.07 o 
  -2   5   8        1.67       -0.15      2.73 o 
  -1   5   8       49.21       51.22      3.09 o 
   0   5   8        9.80        7.42      2.25 o 
   1   5   8        0.01        0.05      2.09 o 
   2   5   8       40.25       41.48      3.00 o 
   3   5   8       15.92       12.12      3.86 o 
   4   5   8       14.98       14.29      3.25 o 
   5   5   8       25.13       26.54      4.02 o 
   6   5   8        4.19        5.13      5.79 o 
   7   5   8       23.00       22.18      5.69 o 
  -7   6   8        3.84        7.87      5.99 o 
  -6   6   8        3.48        1.83      5.00 o 
  -5   6   8       10.50        9.70      4.86 o 
  -4   6   8        7.12        5.80      4.65 o 
  -3   6   8       33.05       36.80      4.55 o 
  -2   6   8       24.33       20.99      3.57 o 
  -1   6   8        2.93        6.49      3.25 o 
   0   6   8       26.05       27.77      2.90 o 
   1   6   8        6.61        6.80      3.11 o 
   2   6   8        6.49        5.92      4.15 o 
   3   6   8        3.21        4.50      3.99 o 
   4   6   8       28.14       27.26      4.50 o 
   5   6   8       12.58       15.38      4.19 o 
   6   6   8       19.39       12.75      6.19 o 
  -6   7   8       13.93        8.05      5.09 o 
  -5   7   8        8.28       11.00      5.12 o 
  -4   7   8        3.39        4.28      5.06 o 
  -3   7   8        0.24        2.76      4.94 o 
  -2   7   8        0.27        2.28      4.56 o 
  -1   7   8        5.37       -0.03      4.47 o 
   0   7   8        0.80        2.08      3.80 o 
   1   7   8        0.07        1.65      4.60 o 
   2   7   8        0.75        3.59      4.18 o 
   3   7   8        0.96        1.52      4.38 o 
   4   7   8        6.63        4.28      4.55 o 
  -2   8   8       15.72       18.70      4.87 o 
  -1   8   8       15.17       20.17      5.45 o 
   0   8   8        0.41       -1.67      4.90 o 
   1   8   8        0.04       -0.27      4.52 o 
  -9   1   9        0.10        2.91      4.39 o 
  -8   1   9        9.45       12.32      4.07 o 
  -7   1   9        1.42        3.30      3.60 o 
  -6   1   9       32.50       28.29      3.94 o 
  -5   1   9        4.02        3.96      3.28 o 
  -4   1   9       13.42       11.74      3.12 o 
  -3   1   9        0.99        0.19      4.82 o 
  -2   1   9        5.13        3.91      4.86 o 
  -1   1   9       12.34       13.85      3.87 o 
   0   1   9        4.88        6.89      3.94 o 
   1   1   9       23.99       25.72      2.94 o 
   2   1   9        5.47        4.00      3.48 o 
   3   1   9       32.09       33.65      3.20 o 
   4   1   9        3.78        2.35      2.31 o 
   5   1   9        0.60        1.29      3.78 o 
   6   1   9        2.59        2.71      3.78 o 
   7   1   9        4.05        5.28      4.10 o 
   8   1   9        0.25       -1.76      4.59 o 
  -9   2   9        0.01       -1.85      4.45 o 
  -8   2   9        1.34        0.77      4.40 o 
  -7   2   9       23.65       20.39      4.58 o 
  -6   2   9       41.58       42.22      4.09 o 
  -5   2   9        2.97       -0.03      3.47 o 
  -4   2   9       33.26       31.13      3.26 o 
  -3   2   9       38.05       34.35      2.54 o 
  -2   2   9       14.09       15.56      2.95 o 
  -1   2   9       11.19       10.59      4.01 o 
   0   2   9        4.54        3.67      3.99 o 
   1   2   9        8.41        8.62      5.15 o 
   2   2   9        4.83        5.39      3.25 o 
   3   2   9       52.57       50.68      4.02 o 
   4   2   9       39.37       37.85      3.50 o 
   5   2   9        8.44        9.39      4.71 o 
   6   2   9       29.35       27.44      4.63 o 
   7   2   9        8.13        6.60      4.36 o 
  -8   3   9        9.21        7.46      5.11 o 
  -7   3   9       17.81       10.96      5.58 o 
  -6   3   9       17.17       17.78      5.21 o 
  -5   3   9        2.52        0.13      3.77 o 
  -4   3   9       11.10       11.25      3.53 o 
  -3   3   9        1.51        2.15      4.20 o 
  -2   3   9        0.01        0.47      3.40 o 
  -1   3   9       23.86       25.47      3.38 o 
   0   3   9       34.12       28.76      2.69 o 
   1   3   9       24.40       20.40      5.39 o 
   2   3   9        5.36        7.74      2.66 o 
   3   3   9        5.52        5.68      3.42 o 
   4   3   9        0.88        0.22      4.04 o 
   5   3   9        1.58        1.48      5.36 o 
   6   3   9        4.57        5.36      5.06 o 
   7   3   9       12.79        9.84      5.40 o 
  -7   4   9        2.54        1.50      5.40 o 
  -6   4   9       74.41       66.34      6.55 o 
  -5   4   9       55.41       55.26      5.98 o 
  -4   4   9       26.55       24.33      5.59 o 
  -3   4   9       16.38       15.80      4.66 o 
  -2   4   9       24.48       23.74      3.95 o 
  -1   4   9       20.97       20.17      4.08 o 
   0   4   9       21.39       22.13      4.09 o 
   1   4   9       58.54       59.97      4.27 o 
   2   4   9       27.68       23.45      6.07 o 
   3   4   9       22.95       23.76      4.76 o 
   4   4   9        2.87        2.66      4.35 o 
   5   4   9        5.69        6.98      4.22 o 
   6   4   9       12.61       15.14      5.19 o 
  -6   5   9        6.97        3.46      5.74 o 
  -5   5   9       28.97       30.07      6.17 o 
  -4   5   9        0.01       -3.28      5.28 o 
  -3   5   9        0.25        0.76      4.11 o 
  -2   5   9        1.51       -0.27      4.29 o 
  -1   5   9        6.49        6.49      4.16 o 
   0   5   9        2.11        3.44      4.09 o 
   1   5   9        9.73        7.61      4.29 o 
   2   5   9        0.00        2.33      6.04 o 
   3   5   9        0.65        0.69      4.60 o 
   4   5   9        0.75       -0.85      4.30 o 
   5   5   9        6.53        4.58      4.56 o 
  -4   6   9        0.26        3.44      5.50 o 
  -3   6   9        0.00        0.95      4.81 o 
  -2   6   9        3.22       -0.76      4.46 o 
  -1   6   9        0.35        0.09      4.57 o 
   0   6   9        0.13       -0.61      4.58 o 
   1   6   9        0.05       -0.18      4.20 o 
   2   6   9        0.13       -5.66      5.66 o 
   3   6   9        0.74        4.47      4.80 o 
  -6   0  10        0.28       -0.77      7.97 o 
  -5   0  10       23.55       27.80      8.36 o 
  -4   0  10       14.20       10.94      7.71 o 
  -3   0  10       13.48       13.14      8.13 o 
  -2   0  10       16.38       19.07      7.55 o 
  -1   0  10        0.40       -5.50      9.36 o 
   0   0  10        2.12        9.57      8.63 o 
   1   0  10       13.95        9.26     10.59 o 
   2   0  10       16.77       11.53      9.60 o 
   3   0  10        3.76        5.80      5.64 o 
   4   0  10       27.97       33.22      6.76 o 
   5   0  10       14.85        9.97      7.00 o 
  -6   1  10        9.92        6.66      6.10 o 
  -5   1  10        6.24       12.52      5.79 o 
  -4   1  10       28.18       26.67      5.93 o 
  -3   1  10       29.83       29.57      6.41 o 
  -2   1  10       25.21       26.69      6.15 o 
  -1   1  10       11.11       11.68      5.93 o 
   0   1  10       30.74       33.16      6.09 o 
   1   1  10       40.16       51.13      5.17 o 
   2   1  10       11.42       11.21      5.02 o 
   3   1  10       58.09       64.09      6.15 o 
   4   1  10       45.11       49.13      6.38 o 
   5   1  10       37.04       39.91      5.83 o 
  -6   2  10       11.62       10.23      5.81 o 
  -5   2  10       17.28       15.65      6.37 o 
  -4   2  10       25.19       28.88      6.20 o 
  -3   2  10        4.68        5.20      5.63 o 
  -2   2  10        1.43       -0.25      5.24 o 
  -1   2  10        2.56        1.03      4.38 o 
   0   2  10       18.71       20.64      4.82 o 
   1   2  10       22.52       28.35      4.85 o 
   2   2  10       52.03       52.85      6.17 o 
   3   2  10        7.85        5.27      5.33 o 
   4   2  10        5.35        4.21      5.55 o 
  -5   3  10        1.58       -0.88      5.48 o 
  -4   3  10       15.03       19.96      5.41 o 
  -3   3  10        0.03        0.04      5.62 o 
  -2   3  10        1.69        4.06      5.46 o 
  -1   3  10        0.01        4.22      4.88 o 
   0   3  10        6.14        8.38      5.50 o 
   1   3  10        1.24        0.59      5.32 o 
   2   3  10       32.34       31.03      6.26 o 
   3   3  10        0.88       -2.51      6.35 o 
   4   3  10        0.69       -0.02      6.27 o 
  -4   4  10        0.67       -2.39      5.90 o 
  -3   4  10        1.90        0.26      5.81 o 
  -2   4  10        0.34        3.16      5.30 o 
  -1   4  10        1.56       -3.31      5.52 o 
   0   4  10        1.46        1.77      5.82 o 
   1   4  10        1.18       -0.09      5.46 o 
   2   4  10        0.02        1.78      6.04 o 
                                                 
